# Supplementary material for: Draft genomes of two outcrossing wild rice, Oryza rufipogon and O. longistaminata, reveal genomic features associated with mating‐system evolution
Source: Plant Direct. 2020 Jun 11;4(6):e00232. doi: 10.1002/pld3.232 (PMC7287411; doi:10.1002/pld3.232)
Supplement: Supplementary file 3 — Tables S17‐S20‐S23 [file PLD3-4-e00232-s003.xlsx]

## Sheet: S17
Supplementary Table 17. Conserved miRNAs in the O. rufipogon and O. longistaminata genomes.
Species	miRNA	Scaffold	Precursor start	Precursor end	Strand
RUF	osa-MIR156b MI0000654 Oryza sativa miR156b stem-loop	scaffold195 size819457	569264	569439	-
	osa-MIR156d MI0000656 Oryza sativa miR156d stem-loop	scaffold65 size2053128	1932472	1932600	-
	osa-MIR156g MI0000659 Oryza sativa miR156g stem-loop	scaffold148 size1056682	248861	248976	-
	osa-MIR156h MI0000660 Oryza sativa miR156h stem-loop	scaffold196 size811490	682821	682921	+
	osa-MIR156j MI0000662 Oryza sativa miR156j stem-loop	scaffold65 size2053128	625610	625774	-
	osa-MIR160a MI0000663 Oryza sativa miR160a stem-loop	scaffold46 size2330422	1753854	1753939	-
	osa-MIR164a MI0000668 Oryza sativa miR164a stem-loop	scaffold12 size3719000	3542253	3542408	+
	osa-MIR164b MI0000669 Oryza sativa miR164b stem-loop	scaffold218 size718884	224977	225085	+
	osa-MIR167b MI0000677 Oryza sativa miR167b stem-loop	scaffold108 size1473842	1427831	1427993	+
	osa-MIR167c MI0000678 Oryza sativa miR167c stem-loop	scaffold22 size3052136	692005	692167	-
	osa-MIR169a MI0000679 Oryza sativa miR169a stem-loop	scaffold197 size810028	615416	615588	-
	osa-MIR393 MI0001026 Oryza sativa miR393 stem-loop	scaffold43 size2361387	1874832	1874946	-
	osa-MIR396a MI0001046 Oryza sativa miR396a stem-loop	scaffold30 size2659840	643556	643709	+
	osa-MIR396b MI0001047 Oryza sativa miR396b stem-loop	scaffold107 size1496072	512136	512251	-
	osa-MIR396c MI0001048 Oryza sativa miR396c stem-loop	scaffold30 size2659840	651048	651188	-
	osa-MIR397a MI0001049 Oryza sativa miR397a stem-loop	scaffold241 size616455	62476	62596	+
	osa-MIR397b MI0001050 Oryza sativa miR397b stem-loop	scaffold312 size394167	205728	205845	-
	osa-MIR398a MI0001051 Oryza sativa miR398a stem-loop	scaffold323 size356553	5304	5418	-
	osa-MIR399b MI0001054 Oryza sativa miR399b stem-loop	scaffold12 size3719000	2995590	2995686	-
	osa-MIR399k MI0001063 Oryza sativa miR399k stem-loop	scaffold57 size2161688	380763	380868	-
	osa-MIR156k MI0001090 Oryza sativa miR156k stem-loop	scaffold39 size2470305	188678	188783	-
	osa-MIR159b MI0001093 Oryza sativa miR159b stem-loop	scaffold10 size3956529	102410	102597	+
	osa-MIR159c MI0001094 Oryza sativa miR159c stem-loop	scaffold123 size1210460	1185017	1185213	+
	osa-MIR159c MI0001094 Oryza sativa miR159c stem-loop	scaffold71 size1984647	256963	257124	+
	osa-MIR159d MI0001095 Oryza sativa miR159d stem-loop	scaffold71 size1984647	256963	257124	+
	osa-MIR159e MI0001096 Oryza sativa miR159e stem-loop	scaffold71 size1984647	256945	257135	+
	osa-MIR159e MI0001096 Oryza sativa miR159e stem-loop	scaffold108 size1473842	344866	345034	-
	osa-MIR159f MI0001097 Oryza sativa miR159f stem-loop	scaffold71 size1984647	256948	257123	+
	osa-MIR319a MI0001098 Oryza sativa miR319a stem-loop	scaffold122 size1222029	693311	693501	+
	osa-MIR319b MI0001099 Oryza sativa miR319b stem-loop	scaffold108 size1473842	473530	473726	-
	osa-MIR160f MI0001101 Oryza sativa miR160f stem-loop	scaffold48 size2303932	1251185	1251284	-
	osa-MIR162b MI0001102 Oryza sativa miR162b stem-loop	scaffold26 size2811532	413712	413845	+
	osa-MIR164d MI0001104 Oryza sativa miR164d stem-loop	scaffold10 size3956529	2361309	2361402	+
	osa-MIR167f MI0001111 Oryza sativa miR167f stem-loop	scaffold126 size1186524	841277	841389	-
	osa-MIR167i MI0001114 Oryza sativa miR167i stem-loop	scaffold2 size6268940	5454480	5454680	+
	osa-MIR168a MI0001115 Oryza sativa miR168a stem-loop	scaffold1 size6329104	5227672	5227758	+
	osa-MIR168b MI0001116 Oryza sativa miR168b stem-loop	scaffold38 size2474026	1827149	1827254	-
	osa-MIR169f MI0001121 Oryza sativa miR169f stem-loop	scaffold16 size3466609	161127	161340	-
	osa-MIR169g MI0001122 Oryza sativa miR169g stem-loop	scaffold145 size1079297	625021	625146	-
	osa-MIR169h MI0001123 Oryza sativa miR169h stem-loop	scaffold2 size6268940	4877293	4877414	+
	osa-MIR169j MI0001125 Oryza sativa miR169j stem-loop	scaffold103 size1519557	1443240	1443364	-
	osa-MIR169l MI0001127 Oryza sativa miR169l stem-loop	scaffold2 size6268940	4886744	4886851	+
	osa-MIR169n MI0001129 Oryza sativa miR169n stem-loop	scaffold10 size3956529	3453353	3453529	+
	osa-MIR169o MI0001130 Oryza sativa miR169o stem-loop	scaffold56 size2161722	270310	270475	+
	osa-MIR169p MI0001131 Oryza sativa miR169p stem-loop	scaffold113 size1367125	301163	301288	+
	osa-MIR171b MI0001133 Oryza sativa miR171b stem-loop	scaffold11 size3761114	2552368	2552457	+
	osa-MIR171c MI0001134 Oryza sativa miR171c stem-loop	scaffold6 size4954172	2491100	2491190	+
	osa-MIR171f MI0001137 Oryza sativa miR171f stem-loop	scaffold170 size932437	122914	123040	+
	osa-MIR172a MI0001139 Oryza sativa miR172a stem-loop	scaffold18 size3345357	1321494	1321602	+
	osa-MIR172c MI0001141 Oryza sativa miR172c stem-loop	scaffold74 size1890002	767175	767285	-
	osa-MIR166i MI0001144 Oryza sativa miR166i stem-loop	scaffold13 size3716972	2520718	2520862	+
	osa-MIR171h MI0001147 Oryza sativa miR171h stem-loop	scaffold90 size1662154	1148858	1148958	+
	osa-MIR393b MI0001148 Oryza sativa miR393b stem-loop	scaffold29 size2682239	1476350	1476481	+
	osa-MIR408 MI0001149 Oryza sativa miR408 stem-loop	scaffold38 size2474026	1668142	1668326	+
	osa-MIR172d MI0001154 Oryza sativa miR172d stem-loop	scaffold100 size1556598	825296	825425	-
	osa-MIR171i MI0001155 Oryza sativa miR171i stem-loop	scaffold124 size1201483	916674	916793	+
	osa-MIR166n MI0001158 Oryza sativa miR166n stem-loop	scaffold4 size5424387	512541	512640	-
	osa-MIR413 MI0001433 Oryza sativa miR413 stem-loop	scaffold2 size6268940	1629118	1629230	-
	osa-MIR413 MI0001433 Oryza sativa miR413 stem-loop	scaffold180 size893857	151234	151343	+
	osa-MIR415 MI0001435 Oryza sativa miR415 stem-loop	scaffold288 size454585	38092	38231	-
	osa-MIR426 MI0001442 Oryza sativa miR426 stem-loop	scaffold6 size4954172	3702007	3702154	+
	osa-MIR437 MI0001688 Oryza sativa miR437 stem-loop	scaffold29 size2682239	1188109	1188321	+
	osa-MIR438 MI0001689 Oryza sativa miR438 stem-loop	scaffold38 size2474026	482155	482333	+
	osa-MIR438 MI0001689 Oryza sativa miR438 stem-loop	scaffold18 size3345357	76251	76429	+
	osa-MIR440 MI0001701 Oryza sativa miR440 stem-loop	scaffold324 size351546	219076	219195	-
	osa-MIR396d MI0001702 Oryza sativa miR396d stem-loop	scaffold29 size2682239	2022135	2022276	-
	osa-MIR396e MI0001703 Oryza sativa miR396e stem-loop	scaffold834 size8317	6055	6238	-
	osa-MIR443 MI0001708 Oryza sativa miR443 stem-loop	scaffold170 size932437	116617	116749	+
	osa-MIR443 MI0001708 Oryza sativa miR443 stem-loop	scaffold99 size1570400	39555	39687	+
	osa-MIR529a MI0003202 Oryza sativa miR529a stem-loop	scaffold201 size791162	560637	560735	+
	osa-MIR531 MI0003204 Oryza sativa miR531 stem-loop	scaffold23 size2952597	642828	642908	+
	osa-MIR531 MI0003204 Oryza sativa miR531 stem-loop	scaffold151 size1028154	332401	332481	-
	osa-MIR531 MI0003204 Oryza sativa miR531 stem-loop	scaffold61 size2129574	843357	843430	-
	osa-MIR535 MI0003505 Oryza sativa miR535 stem-loop	scaffold141 size1103229	397639	397732	+
	osa-MIR815a MI0005242 Oryza sativa miR815a stem-loop	scaffold325 size351297	165269	165344	-
	osa-MIR816 MI0005245 Oryza sativa miR816 stem-loop	scaffold73 size1959460	656026	656097	+
	osa-MIR816 MI0005245 Oryza sativa miR816 stem-loop	scaffold88 size1689194	1481200	1481271	+
	osa-MIR820a MI0005263 Oryza sativa miR820a stem-loop	scaffold74 size1890002	776182	776369	-
	osa-MIR820a MI0005263 Oryza sativa miR820a stem-loop	scaffold17 size3357077	200540	200727	+
	osa-MIR820a MI0005263 Oryza sativa miR820a stem-loop	scaffold303 size416552	207518	207693	-
	osa-MIR820a MI0005263 Oryza sativa miR820a stem-loop	scaffold225 size682422	100833	101023	-
	osa-MIR820b MI0005264 Oryza sativa miR820b stem-loop	scaffold6 size4954172	1617556	1617756	-
	osa-MIR820b MI0005264 Oryza sativa miR820b stem-loop	scaffold17 size3357077	200535	200735	+
	osa-MIR820b MI0005264 Oryza sativa miR820b stem-loop	scaffold21 size3135541	2484172	2484372	-
	osa-MIR820b MI0005264 Oryza sativa miR820b stem-loop	scaffold303 size416552	207513	207713	-
	osa-MIR820b MI0005264 Oryza sativa miR820b stem-loop	scaffold225 size682422	100859	101028	-
	osa-MIR820c MI0005265 Oryza sativa miR820c stem-loop	scaffold225 size682422	100854	101023	-
	osa-MIR529b MI0005804 Oryza sativa miR529b stem-loop	scaffold32 size2541808	216471	216608	-
	osa-MIR1426 MI0006966 Oryza sativa miR1426 stem-loop	scaffold108 size1473842	1005054	1005182	-
	osa-MIR1426 MI0006966 Oryza sativa miR1426 stem-loop	scaffold127 size1178415	521928	522056	+
	osa-MIR1426 MI0006966 Oryza sativa miR1426 stem-loop	scaffold7 size4692306	3675473	3675602	+
	osa-MIR1429 MI0006969 Oryza sativa miR1429 stem-loop	scaffold8 size4485578	381817	381936	+
	osa-MIR1430 MI0006970 Oryza sativa miR1430 stem-loop	scaffold178 size896124	463269	463410	+
	osa-MIR1432 MI0006972 Oryza sativa miR1432 stem-loop	scaffold291 size446924	342880	342993	+
	osa-MIR1436 MI0007022 Oryza sativa miR1436 stem-loop	scaffold295 size435080	71711	71842	+
	osa-MIR1441 MI0007029 Oryza sativa miR1441 stem-loop	scaffold253 size567881	71958	72129	-
	osa-MIR1441 MI0007029 Oryza sativa miR1441 stem-loop	scaffold162 size964663	127930	128101	+
	osa-MIR1442 MI0007030 Oryza sativa miR1442 stem-loop	scaffold11 size3761114	2764961	2765140	-
	osa-MIR827 MI0007051 Oryza sativa miR827 stem-loop	scaffold28 size2696644	912721	912836	-
	osa-MIR827 MI0007051 Oryza sativa miR827 stem-loop	scaffold126 size1186524	115339	115469	+
	osa-MIR827 MI0007051 Oryza sativa miR827 stem-loop	scaffold4 size5424387	2106512	2106631	-
	osa-MIR531b MI0008222 Oryza sativa miR531b stem-loop	scaffold23 size2952597	642835	642903	+
	osa-MIR531b MI0008222 Oryza sativa miR531b stem-loop	scaffold40 size2452164	350544	350612	+
	osa-MIR531b MI0008222 Oryza sativa miR531b stem-loop	scaffold14 size3674376	53078	53146	-
	osa-MIR531b MI0008222 Oryza sativa miR531b stem-loop	scaffold123 size1210460	838768	838836	+
	osa-MIR1847 MI0008224 Oryza sativa miR1847 stem-loop	scaffold9 size4347050	3779104	3779210	+
	osa-MIR1847 MI0008224 Oryza sativa miR1847 stem-loop	scaffold3 size6176434	2585745	2585847	+
	osa-MIR1847 MI0008224 Oryza sativa miR1847 stem-loop	scaffold37 size2486311	17698	17803	-
	osa-MIR1848 MI0008225 Oryza sativa miR1848 stem-loop	scaffold46 size2330422	954780	954848	+
	osa-MIR1849 MI0008226 Oryza sativa miR1849 stem-loop	scaffold2 size6268940	6006608	6006697	+
	osa-MIR1854 MI0008231 Oryza sativa miR1854 stem-loop	scaffold182 size871740	486030	486137	-
	osa-MIR1857 MI0008234 Oryza sativa miR1857 stem-loop	scaffold15 size3583844	112012	112121	+
	osa-MIR1858a MI0008240 Oryza sativa miR1858a stem-loop	scaffold273 size499159	192194	192391	-
	osa-MIR1858b MI0008241 Oryza sativa miR1858b stem-loop	scaffold15 size3583844	2042659	2042818	-
	osa-MIR1884a MI0008246 Oryza sativa miR1884a stem-loop	scaffold21 size3135541	607617	607826	-
	osa-MIR1884a MI0008246 Oryza sativa miR1884a stem-loop	scaffold68 size2022841	494356	494565	-
	osa-MIR1884a MI0008246 Oryza sativa miR1884a stem-loop	scaffold335 size320496	260804	261016	+
	osa-MIR1884a MI0008246 Oryza sativa miR1884a stem-loop	scaffold70 size1987591	459542	459729	+
	osa-MIR1884a MI0008246 Oryza sativa miR1884a stem-loop	scaffold115 size1356751	256714	256888	+
	osa-MIR1884a MI0008246 Oryza sativa miR1884a stem-loop	scaffold16 size3466609	2710865	2711067	+
	osa-MIR1884a MI0008246 Oryza sativa miR1884a stem-loop	scaffold58 size2155270	811652	811823	+
	osa-MIR1884a MI0008246 Oryza sativa miR1884a stem-loop	scaffold46 size2330422	790847	791056	+
	osa-MIR1884a MI0008246 Oryza sativa miR1884a stem-loop	scaffold44 size2358475	215841	216020	-
	osa-MIR1884a MI0008246 Oryza sativa miR1884a stem-loop	scaffold300 size422425	319920	320116	+
	osa-MIR1884a MI0008246 Oryza sativa miR1884a stem-loop	scaffold19 size3267310	3211211	3211430	+
	osa-MIR1884a MI0008246 Oryza sativa miR1884a stem-loop	scaffold6 size4954172	3256610	3256800	-
	osa-MIR1884a MI0008246 Oryza sativa miR1884a stem-loop	scaffold80 size1813411	1541032	1541201	-
	osa-MIR1884a MI0008246 Oryza sativa miR1884a stem-loop	scaffold8 size4485578	2810291	2810495	+
	osa-MIR1884a MI0008246 Oryza sativa miR1884a stem-loop	scaffold51 size2274902	1287977	1288160	+
	osa-MIR1884a MI0008246 Oryza sativa miR1884a stem-loop	scaffold146 size1078147	484798	484981	-
	osa-MIR1884a MI0008246 Oryza sativa miR1884a stem-loop	scaffold472 size79874	29144	29342	-
	osa-MIR1884a MI0008246 Oryza sativa miR1884a stem-loop	scaffold326 size350543	108717	108896	+
	osa-MIR1862a MI0008261 Oryza sativa miR1862a stem-loop	scaffold143 size1085144	173565	173652	+
	osa-MIR1862a MI0008261 Oryza sativa miR1862a stem-loop	scaffold103 size1519557	935649	935736	-
	osa-MIR1862a MI0008261 Oryza sativa miR1862a stem-loop	scaffold69 size2017162	1491437	1491527	+
	osa-MIR1862b MI0008262 Oryza sativa miR1862b stem-loop	scaffold40 size2452164	1658587	1658785	+
	osa-MIR1862b MI0008262 Oryza sativa miR1862b stem-loop	scaffold302 size416553	388496	388694	-
	osa-MIR1862c MI0008263 Oryza sativa miR1862c stem-loop	scaffold203 size787503	588657	588745	-
	osa-MIR1862c MI0008263 Oryza sativa miR1862c stem-loop	scaffold25 size2865359	2595737	2595824	+
	osa-MIR1862c MI0008263 Oryza sativa miR1862c stem-loop	scaffold103 size1519557	935650	935736	+
	osa-MIR1862c MI0008263 Oryza sativa miR1862c stem-loop	scaffold69 size2017162	1491438	1491525	-
	osa-MIR1865 MI0008266 Oryza sativa miR1865 stem-loop	scaffold53 size2235453	550686	550817	-
	osa-MIR1872 MI0008275 Oryza sativa miR1872 stem-loop	scaffold96 size1602663	90704	90777	-
	osa-MIR1873 MI0008276 Oryza sativa miR1873 stem-loop	scaffold133 size1155850	629449	629645	-
	osa-MIR1862d MI0008279 Oryza sativa miR1862d stem-loop	scaffold70 size1987591	1508402	1508546	-
	osa-MIR1884b MI0008281 Oryza sativa miR1884b stem-loop	scaffold70 size1987591	1507782	1508002	-
	osa-MIR1862e MI0008282 Oryza sativa miR1862e stem-loop	scaffold1 size6329104	3435157	3435249	+
	osa-MIR1878 MI0008284 Oryza sativa miR1878 stem-loop	scaffold106 size1496402	1341843	1341942	-
	osa-MIR1880 MI0008286 Oryza sativa miR1880 stem-loop	scaffold193 size822392	160164	160292	+
	osa-MIR1880 MI0008286 Oryza sativa miR1880 stem-loop	scaffold120 size1226626	317424	317537	+
	osa-MIR1880 MI0008286 Oryza sativa miR1880 stem-loop	scaffold123 size1210460	287703	287807	-
	osa-MIR1880 MI0008286 Oryza sativa miR1880 stem-loop	scaffold200 size791596	418444	418550	+
	osa-MIR1880 MI0008286 Oryza sativa miR1880 stem-loop	scaffold76 size1863808	829032	829138	+
	osa-MIR1880 MI0008286 Oryza sativa miR1880 stem-loop	scaffold165 size956845	684855	684972	-
	osa-MIR1881 MI0008287 Oryza sativa miR1881 stem-loop	scaffold24 size2891390	1775928	1776265	+
	osa-MIR1883a MI0008300 Oryza sativa miR1883a stem-loop	scaffold38 size2474026	1077641	1077753	+
	osa-MIR1883a MI0008300 Oryza sativa miR1883a stem-loop	scaffold64 size2054650	1314210	1314323	-
	osa-MIR1883b MI0008301 Oryza sativa miR1883b stem-loop	scaffold19 size3267310	2254853	2254968	-
	osa-MIR1317 MI0009714 Oryza sativa miR1317 stem-loop	scaffold159 size975930	593241	593399	+
	osa-MIR1317 MI0009714 Oryza sativa miR1317 stem-loop	scaffold193 size822392	713319	713473	+
	osa-MIR1317 MI0009714 Oryza sativa miR1317 stem-loop	scaffold33 size2519750	2442956	2443111	-
	osa-MIR1317 MI0009714 Oryza sativa miR1317 stem-loop	scaffold15 size3583844	2846270	2846426	-
	osa-MIR1320 MI0009717 Oryza sativa miR1320 stem-loop	scaffold96 size1602663	236399	236491	-
	osa-MIR2055 MI0010489 Oryza sativa miR2055 stem-loop	scaffold329 size338883	72271	72370	-
	osa-MIR827a MI0010490 Oryza sativa miR827a stem-loop	scaffold1 size6329104	4095377	4095493	-
	osa-MIR2092 MI0010552 Oryza sativa miR2092 stem-loop	scaffold55 size2172980	1905524	1905626	+
	osa-MIR2094 MI0010554 Oryza sativa miR2094 stem-loop	scaffold56 size2161722	490702	490773	+
	osa-MIR2095 MI0010555 Oryza sativa miR2095 stem-loop	scaffold188 size834373	74285	74371	+
	osa-MIR2096 MI0010556 Oryza sativa miR2096 stem-loop	scaffold108 size1473842	234943	235179	+
	osa-MIR2098 MI0010558 Oryza sativa miR2098 stem-loop	scaffold83 size1745201	116772	116843	-
	osa-MIR2098 MI0010558 Oryza sativa miR2098 stem-loop	scaffold59 size2154263	430269	430330	+
	osa-MIR2098 MI0010558 Oryza sativa miR2098 stem-loop	scaffold71 size1984647	302360	302421	+
	osa-MIR2098 MI0010558 Oryza sativa miR2098 stem-loop	scaffold84 size1726924	629824	629888	+
	osa-MIR2098 MI0010558 Oryza sativa miR2098 stem-loop	scaffold17 size3357077	760235	760298	+
	osa-MIR2098 MI0010558 Oryza sativa miR2098 stem-loop	scaffold420 size144568	140196	140255	+
	osa-MIR2098 MI0010558 Oryza sativa miR2098 stem-loop	scaffold6 size4954172	1670655	1670714	-
	osa-MIR2098 MI0010558 Oryza sativa miR2098 stem-loop	scaffold33 size2519750	1601371	1601429	+
	osa-MIR2098 MI0010558 Oryza sativa miR2098 stem-loop	scaffold144 size1084786	1035904	1035962	+
	osa-MIR2098 MI0010558 Oryza sativa miR2098 stem-loop	scaffold132 size1156035	17982	18040	-
	osa-MIR2099 MI0010559 Oryza sativa miR2099 stem-loop	scaffold133 size1155850	977597	977656	+
	osa-MIR2101 MI0010561 Oryza sativa miR2101 stem-loop	scaffold71 size1984647	807851	807957	+
	osa-MIR2101 MI0010561 Oryza sativa miR2101 stem-loop	scaffold466 size84330	13704	13810	+
	osa-MIR2102 MI0010562 Oryza sativa miR2102 stem-loop	scaffold7 size4692306	1579015	1579123	+
	osa-MIR396f MI0010563 Oryza sativa miR396f stem-loop	scaffold41 size2417073	559360	559535	-
	osa-MIR2103 MI0010564 Oryza sativa miR2103 stem-loop	scaffold230 size652362	600872	600943	-
	osa-MIR2103 MI0010564 Oryza sativa miR2103 stem-loop	scaffold552 size41644	3714	3784	-
	osa-MIR2103 MI0010564 Oryza sativa miR2103 stem-loop	scaffold185 size856494	645968	646029	-
	osa-MIR2103 MI0010564 Oryza sativa miR2103 stem-loop	scaffold445 size104243	89372	89435	+
	osa-MIR2103 MI0010564 Oryza sativa miR2103 stem-loop	scaffold239 size618319	300711	300772	-
	osa-MIR2104 MI0010565 Oryza sativa miR2104 stem-loop	scaffold13 size3716972	2947560	2947663	-
	osa-MIR2104 MI0010565 Oryza sativa miR2104 stem-loop	scaffold150 size1039611	600119	600222	+
	osa-MIR2104 MI0010565 Oryza sativa miR2104 stem-loop	scaffold32 size2541808	1555586	1555678	-
	osa-MIR2104 MI0010565 Oryza sativa miR2104 stem-loop	scaffold346 size283923	279711	279802	+
	osa-MIR2104 MI0010565 Oryza sativa miR2104 stem-loop	scaffold343 size302575	164616	164708	+
	osa-MIR2104 MI0010565 Oryza sativa miR2104 stem-loop	scaffold245 size602221	84389	84472	+
	osa-MIR2105 MI0010566 Oryza sativa miR2105 stem-loop	scaffold87 size1693744	617110	617191	-
	osa-MIR2121a MI0010709 Oryza sativa miR2121a stem-loop	scaffold30 size2659840	2130254	2130373	-
	osa-MIR2121b MI0010710 Oryza sativa miR2121b stem-loop	scaffold139 size1105604	782421	782597	-
	osa-MIR2123b MI0010713 Oryza sativa miR2123b stem-loop	scaffold94 size1629592	746653	746811	+
	osa-MIR2118a MI0011251 Oryza sativa miR2118a stem-loop	scaffold219 size705385	517798	517976	+
	osa-MIR2118b MI0011252 Oryza sativa miR2118b stem-loop	scaffold219 size705385	515437	515615	+
	osa-MIR2118c MI0011253 Oryza sativa miR2118c stem-loop	scaffold219 size705385	512835	512931	+
	osa-MIR2118d MI0011254 Oryza sativa miR2118d stem-loop	scaffold219 size705385	513035	513210	+
	osa-MIR2118d MI0011254 Oryza sativa miR2118d stem-loop	scaffold52 size2272892	507449	507613	+
	osa-MIR2118f MI0011256 Oryza sativa miR2118f stem-loop	scaffold219 size705385	506368	506536	+
	osa-MIR2118g MI0011257 Oryza sativa miR2118g stem-loop	scaffold219 size705385	506590	506749	+
	osa-MIR2118i MI0011259 Oryza sativa miR2118i stem-loop	scaffold219 size705385	504481	504661	+
	osa-MIR2118j MI0011260 Oryza sativa miR2118j stem-loop	scaffold219 size705385	502408	502578	+
	osa-MIR2118k MI0011261 Oryza sativa miR2118k stem-loop	scaffold219 size705385	500052	500228	+
	osa-MIR2118l MI0011262 Oryza sativa miR2118l stem-loop	scaffold219 size705385	500288	500464	+
	osa-MIR2118p MI0011266 Oryza sativa miR2118p stem-loop	scaffold52 size2272892	518657	518830	+
	osa-MIR2118p MI0011266 Oryza sativa miR2118p stem-loop	scaffold219 size705385	515677	515846	+
	osa-MIR2118q MI0011267 Oryza sativa miR2118q stem-loop	scaffold219 size705385	508929	509105	+
	osa-MIR2862 MI0013024 Oryza sativa miR2862 stem-loop	scaffold206 size783963	116282	116487	+
	osa-MIR2863a MI0013025 Oryza sativa miR2863a stem-loop	scaffold9 size4347050	887867	887987	+
	osa-MIR2864 MI0013026 Oryza sativa miR2864 stem-loop	scaffold23 size2952597	736728	736828	+
	osa-MIR2864 MI0013026 Oryza sativa miR2864 stem-loop	scaffold8 size4485578	1322979	1323080	-
	osa-MIR2866 MI0013028 Oryza sativa miR2866 stem-loop	scaffold3 size6176434	2030505	2030605	+
	osa-MIR2867 MI0013029 Oryza sativa miR2867 stem-loop	scaffold141 size1103229	410943	411043	-
	osa-MIR2863b MI0013033 Oryza sativa miR2863b stem-loop	scaffold170 size932437	359899	359996	-
	osa-MIR2905 MI0013034 Oryza sativa miR2905 stem-loop	scaffold166 size951836	764138	764209	-
	osa-MIR2871a MI0013035 Oryza sativa miR2871a stem-loop	scaffold94 size1629592	364826	364948	-
	osa-MIR2871a MI0013035 Oryza sativa miR2871a stem-loop	scaffold118 size1269820	829290	829412	+
	osa-MIR2871b MI0013036 Oryza sativa miR2871b stem-loop	scaffold17 size3357077	2241016	2241156	+
	osa-MIR2871b MI0013036 Oryza sativa miR2871b stem-loop	scaffold27 size2750129	935272	935410	+
	osa-MIR2872 MI0013037 Oryza sativa miR2872 stem-loop	scaffold1 size6329104	3436768	3437125	+
	osa-MIR2875 MI0013040 Oryza sativa miR2875 stem-loop	scaffold258 size551642	468216	468296	-
	osa-MIR2878 MI0013043 Oryza sativa miR2878 stem-loop	scaffold179 size894210	630731	630831	+
	osa-MIR2907a MI0013247 Oryza sativa miR2907a stem-loop	scaffold22 size3052136	1372039	1372102	+
	osa-MIR2907a MI0013247 Oryza sativa miR2907a stem-loop	scaffold120 size1226626	643229	643292	+
	osa-MIR2907a MI0013247 Oryza sativa miR2907a stem-loop	scaffold38 size2474026	2023897	2023960	+
	osa-MIR2907a MI0013247 Oryza sativa miR2907a stem-loop	scaffold23 size2952597	1566743	1566806	+
	osa-MIR2907b MI0013248 Oryza sativa miR2907b stem-loop	scaffold22 size3052136	1372039	1372103	+
	osa-MIR2907b MI0013248 Oryza sativa miR2907b stem-loop	scaffold120 size1226626	643229	643293	+
	osa-MIR2907b MI0013248 Oryza sativa miR2907b stem-loop	scaffold38 size2474026	2023897	2023961	+
	osa-MIR2907b MI0013248 Oryza sativa miR2907b stem-loop	scaffold67 size2031984	123177	123234	-
	osa-MIR2907b MI0013248 Oryza sativa miR2907b stem-loop	scaffold30 size2659840	1345860	1345917	+
	osa-MIR2907b MI0013248 Oryza sativa miR2907b stem-loop	scaffold3 size6176434	3402122	3402180	-
	osa-MIR2907c MI0013249 Oryza sativa miR2907c stem-loop	scaffold94 size1629592	355429	355499	-
	osa-MIR2907c MI0013249 Oryza sativa miR2907c stem-loop	scaffold31 size2585416	1004563	1004633	-
	osa-MIR2907c MI0013249 Oryza sativa miR2907c stem-loop	scaffold78 size1846023	1727037	1727107	+
	osa-MIR2907d MI0013250 Oryza sativa miR2907d stem-loop	scaffold107 size1496072	363202	363259	-
	osa-MIR2907d MI0013250 Oryza sativa miR2907d stem-loop	scaffold50 size2275254	536714	536772	+
	osa-MIR2920 MI0013262 Oryza sativa miR2920 stem-loop	scaffold12 size3719000	3666268	3666477	+
	osa-MIR2923 MI0013265 Oryza sativa miR2923 stem-loop	scaffold5 size4959969	2833418	2833568	-
	osa-MIR2924 MI0013266 Oryza sativa miR2924 stem-loop	scaffold53 size2235453	1654705	1654805	+
	osa-MIR2927 MI0013269 Oryza sativa miR2927 stem-loop	scaffold328 size345898	180319	180468	-
	osa-MIR2927 MI0013269 Oryza sativa miR2927 stem-loop	scaffold288 size454585	423861	424010	-
	osa-MIR2929 MI0013271 Oryza sativa miR2929 stem-loop	scaffold290 size447597	72097	72230	+
	osa-MIR2931 MI0013273 Oryza sativa miR2931 stem-loop	scaffold47 size2316502	1683702	1683849	-
	osa-MIR2931 MI0013273 Oryza sativa miR2931 stem-loop	scaffold83 size1745201	1285632	1285784	-
	osa-MIR2931 MI0013273 Oryza sativa miR2931 stem-loop	scaffold98 size1595739	647178	647306	+
	osa-MIR2931 MI0013273 Oryza sativa miR2931 stem-loop	scaffold36 size2504177	570194	570321	+
	osa-MIR2932 MI0013274 Oryza sativa miR2932 stem-loop	scaffold33 size2519750	251463	251602	+
	osa-MIR2932 MI0013274 Oryza sativa miR2932 stem-loop	scaffold31 size2585416	910670	910809	-
	osa-MIR2932 MI0013274 Oryza sativa miR2932 stem-loop	scaffold51 size2274902	958403	958542	-
	osa-MIR2932 MI0013274 Oryza sativa miR2932 stem-loop	scaffold134 size1151372	870743	870882	-
	osa-MIR2932 MI0013274 Oryza sativa miR2932 stem-loop	scaffold157 size996551	675044	675183	+
	osa-MIR2932 MI0013274 Oryza sativa miR2932 stem-loop	scaffold237 size622802	281137	281268	-
	osa-MIR2932 MI0013274 Oryza sativa miR2932 stem-loop	scaffold176 size903783	644125	644256	+
	osa-MIR2932 MI0013274 Oryza sativa miR2932 stem-loop	scaffold201 size791162	249831	249970	+
	osa-MIR2932 MI0013274 Oryza sativa miR2932 stem-loop	scaffold142 size1088071	1014958	1015097	-
	osa-MIR2932 MI0013274 Oryza sativa miR2932 stem-loop	scaffold104 size1500886	734547	734686	+
	osa-MIR2932 MI0013274 Oryza sativa miR2932 stem-loop	scaffold173 size916097	709909	710048	+
	osa-MIR2932 MI0013274 Oryza sativa miR2932 stem-loop	scaffold120 size1226626	597312	597446	-
	osa-MIR2932 MI0013274 Oryza sativa miR2932 stem-loop	scaffold38 size2474026	1291948	1292082	-
	osa-MIR2932 MI0013274 Oryza sativa miR2932 stem-loop	scaffold299 size422842	286375	286509	+
	osa-MIR2932 MI0013274 Oryza sativa miR2932 stem-loop	scaffold205 size784976	472927	473059	-
	osa-MIR1862f MI0017248 Oryza sativa miR1862f stem-loop	scaffold42 size2387872	438227	438305	+
	bdi-MIR5056 MI0017945 Brachypodium distachyon miR5056 stem-loop	scaffold5 size4959969	380027	380167	+
	bdi-MIR5056 MI0017945 Brachypodium distachyon miR5056 stem-loop	scaffold194 size821561	686670	686810	-
LON	osa-MIR156a MI0000653 Oryza sativa miR156a stem-loop	scaffold180 size651726	414920	415019	-
	osa-MIR156b MI0000654 Oryza sativa miR156b stem-loop	scaffold53 size1580318	570391	570566	-
	osa-MIR160a MI0000663 Oryza sativa miR160a stem-loop	scaffold7 size2901135	230875	230962	-
	osa-MIR160b MI0000664 Oryza sativa miR160b stem-loop	scaffold108 size967579	576834	576972	+
	osa-MIR160c MI0000665 Oryza sativa miR160c stem-loop	scaffold166 size701911	201484	201582	-
	osa-MIR160d MI0000666 Oryza sativa miR160d stem-loop	scaffold232 size465926	48902	49045	+
	osa-MIR164a MI0000668 Oryza sativa miR164a stem-loop	scaffold62 size1438097	841444	841599	-
	osa-MIR164b MI0000669 Oryza sativa miR164b stem-loop	scaffold2 size3555474	1238171	1238279	+
	osa-MIR166d MI0000673 Oryza sativa miR166d stem-loop	scaffold8 size2839000	2676953	2677077	+
	osa-MIR166e MI0000674 Oryza sativa miR166e stem-loop	scaffold8 size2839000	1795529	1795655	+
	osa-MIR167a MI0000676 Oryza sativa miR167a stem-loop	scaffold57 size1552540	818681	818821	-
	osa-MIR167c MI0000678 Oryza sativa miR167c stem-loop	scaffold13 size2507463	1718084	1718246	-
	osa-MIR171a MI0000680 Oryza sativa miR171a stem-loop	scaffold48 size1630962	903139	903234	+
	osa-MIR396a MI0001046 Oryza sativa miR396a stem-loop	scaffold9 size2706442	1812085	1812238	+
	osa-MIR396b MI0001047 Oryza sativa miR396b stem-loop	scaffold269 size375834	260492	260607	-
	osa-MIR397a MI0001049 Oryza sativa miR397a stem-loop	scaffold38 size1765202	1050813	1050933	-
	osa-MIR398a MI0001051 Oryza sativa miR398a stem-loop	scaffold89 size1143573	99673	99791	+
	osa-MIR399a MI0001053 Oryza sativa miR399a stem-loop	scaffold14 size2502144	1414684	1414835	-
	osa-MIR399b MI0001054 Oryza sativa miR399b stem-loop	scaffold169 size695977	613952	614048	+
	osa-MIR399c MI0001055 Oryza sativa miR399c stem-loop	scaffold133 size841675	685636	685745	-
	osa-MIR399g MI0001059 Oryza sativa miR399g stem-loop	scaffold227 size477801	357508	357619	+
	osa-MIR399h MI0001060 Oryza sativa miR399h stem-loop	scaffold133 size841675	687639	687737	+
	osa-MIR399j MI0001062 Oryza sativa miR399j stem-loop	scaffold95 size1064124	468890	468995	+
	osa-MIR156k MI0001090 Oryza sativa miR156k stem-loop	scaffold165 size706542	282269	282373	-
	osa-MIR159a MI0001092 Oryza sativa miR159a stem-loop	scaffold113 size950143	778625	778893	-
	osa-MIR159b MI0001093 Oryza sativa miR159b stem-loop	scaffold36 size1790268	1239621	1239808	+
	osa-MIR159c MI0001094 Oryza sativa miR159c stem-loop	scaffold186 size642376	216338	216499	-
	osa-MIR159d MI0001095 Oryza sativa miR159d stem-loop	scaffold1 size4944524	18146	18327	-
	osa-MIR159d MI0001095 Oryza sativa miR159d stem-loop	scaffold186 size642376	216338	216499	-
	osa-MIR159e MI0001096 Oryza sativa miR159e stem-loop	scaffold186 size642376	216327	216515	-
	osa-MIR319b MI0001099 Oryza sativa miR319b stem-loop	scaffold1 size4944524	112001	112198	-
	osa-MIR160e MI0001100 Oryza sativa miR160e stem-loop	scaffold394 size151424	73541	73654	+
	osa-MIR160f MI0001101 Oryza sativa miR160f stem-loop	scaffold24 size1989395	1965876	1965975	-
	osa-MIR162b MI0001102 Oryza sativa miR162b stem-loop	scaffold22 size2024712	1748670	1748802	-
	osa-MIR164c MI0001103 Oryza sativa miR164c stem-loop	scaffold9 size2706442	2330796	2330914	-
	osa-MIR164d MI0001104 Oryza sativa miR164d stem-loop	scaffold71 size1369617	1093183	1093268	+
	osa-MIR164e MI0001105 Oryza sativa miR164e stem-loop	scaffold61 size1481116	836520	836658	-
	osa-MIR166l MI0001108 Oryza sativa miR166l stem-loop	scaffold90 size1142659	357013	357129	+
	osa-MIR167d MI0001109 Oryza sativa miR167d stem-loop	scaffold122 size903525	194328	194435	+
	osa-MIR167e MI0001110 Oryza sativa miR167e stem-loop	scaffold7 size2901135	424038	424310	-
	osa-MIR169d MI0001119 Oryza sativa miR169d stem-loop	scaffold163 size708636	349221	349320	+
	osa-MIR169f MI0001121 Oryza sativa miR169f stem-loop	scaffold402 size137978	121173	121386	+
	osa-MIR169g MI0001122 Oryza sativa miR169g stem-loop	scaffold31 size1838410	1053061	1053186	-
	osa-MIR169i MI0001124 Oryza sativa miR169i stem-loop	scaffold366 size209346	107318	107493	-
	osa-MIR169o MI0001130 Oryza sativa miR169o stem-loop	scaffold226 size487291	446139	446311	-
	osa-MIR171b MI0001133 Oryza sativa miR171b stem-loop	scaffold8 size2839000	479861	479950	+
	osa-MIR171c MI0001134 Oryza sativa miR171c stem-loop	scaffold361 size214723	105728	105818	-
	osa-MIR171d MI0001135 Oryza sativa miR171d stem-loop	scaffold188 size633283	425439	425573	-
	osa-MIR171f MI0001137 Oryza sativa miR171f stem-loop	scaffold7 size2901135	2609136	2609262	+
	osa-MIR171g MI0001138 Oryza sativa miR171g stem-loop	scaffold111 size952121	767684	767772	-
	osa-MIR172a MI0001139 Oryza sativa miR172a stem-loop	scaffold16 size2346407	1186325	1186439	+
	osa-MIR172c MI0001141 Oryza sativa miR172c stem-loop	scaffold67 size1398884	163018	163128	+
	osa-MIR166h MI0001143 Oryza sativa miR166h stem-loop	scaffold79 size1247183	729510	729628	+
	osa-MIR166i MI0001144 Oryza sativa miR166i stem-loop	scaffold10 size2661967	167835	167982	-
	osa-MIR171i MI0001155 Oryza sativa miR171i stem-loop	scaffold314 size298902	291002	291121	+
	osa-MIR166m MI0001157 Oryza sativa miR166m stem-loop	scaffold222 size498866	93844	94046	+
	osa-MIR418 MI0001438 Oryza sativa miR418 stem-loop	scaffold6 size2902459	2551549	2551630	+
	osa-MIR426 MI0001442 Oryza sativa miR426 stem-loop	scaffold576 size16012	15302	15449	-
	osa-MIR438 MI0001689 Oryza sativa miR438 stem-loop	scaffold90 size1142659	964552	964735	+
	osa-MIR390 MI0001690 Oryza sativa miR390 stem-loop	scaffold177 size665599	68732	68822	+
	osa-MIR440 MI0001701 Oryza sativa miR440 stem-loop	scaffold81 size1225564	1122975	1123094	-
	osa-MIR396d MI0001702 Oryza sativa miR396d stem-loop	scaffold17 size2276003	675516	675657	+
	osa-MIR396d MI0001702 Oryza sativa miR396d stem-loop	scaffold8 size2839000	870635	870776	-
	osa-MIR396e MI0001703 Oryza sativa miR396e stem-loop	scaffold17 size2276003	675524	675707	+
	osa-MIR528 MI0003201 Oryza sativa miR528 stem-loop	scaffold35 size1792090	476972	477058	+
	osa-MIR530 MI0003203 Oryza sativa miR530 stem-loop	scaffold13 size2507463	2226327	2226483	-
	osa-MIR814a MI0005239 Oryza sativa miR814a stem-loop	scaffold49 size1611708	778394	778471	-
	osa-MIR814a MI0005239 Oryza sativa miR814a stem-loop	scaffold180 size651726	295563	295659	+
	osa-MIR814a MI0005239 Oryza sativa miR814a stem-loop	scaffold33 size1807743	1500801	1500893	+
	osa-MIR814a MI0005239 Oryza sativa miR814a stem-loop	scaffold122 size903525	258626	258708	-
	osa-MIR814a MI0005239 Oryza sativa miR814a stem-loop	scaffold259 size397897	337108	337187	-
	osa-MIR814a MI0005239 Oryza sativa miR814a stem-loop	scaffold185 size643427	630878	630966	+
	osa-MIR814a MI0005239 Oryza sativa miR814a stem-loop	scaffold183 size645323	550704	550791	+
	osa-MIR814a MI0005239 Oryza sativa miR814a stem-loop	scaffold92 size1132221	263213	263293	-
	osa-MIR814a MI0005239 Oryza sativa miR814a stem-loop	scaffold69 size1371726	1070445	1070524	+
	osa-MIR814c MI0005241 Oryza sativa miR814c stem-loop	scaffold128 size858920	193012	193083	+
	osa-MIR814c MI0005241 Oryza sativa miR814c stem-loop	scaffold232 size465926	444388	444461	-
	osa-MIR814c MI0005241 Oryza sativa miR814c stem-loop	scaffold8 size2839000	2469482	2469549	-
	osa-MIR814c MI0005241 Oryza sativa miR814c stem-loop	scaffold84 size1192721	134268	134337	+
	osa-MIR816 MI0005245 Oryza sativa miR816 stem-loop	scaffold160 size715344	209515	209591	+
	osa-MIR816 MI0005245 Oryza sativa miR816 stem-loop	scaffold42 size1682002	334951	335027	+
	osa-MIR816 MI0005245 Oryza sativa miR816 stem-loop	scaffold11 size2658649	2317571	2317639	-
	osa-MIR816 MI0005245 Oryza sativa miR816 stem-loop	scaffold71 size1369617	379367	379438	-
	osa-MIR816 MI0005245 Oryza sativa miR816 stem-loop	scaffold37 size1765949	1662410	1662481	+
	osa-MIR816 MI0005245 Oryza sativa miR816 stem-loop	scaffold52 size1589668	1263366	1263437	+
	osa-MIR816 MI0005245 Oryza sativa miR816 stem-loop	scaffold27 size1919797	1805997	1806065	+
	osa-MIR817 MI0005246 Oryza sativa miR817 stem-loop	scaffold1 size4944524	1324381	1324452	+
	osa-MIR817 MI0005246 Oryza sativa miR817 stem-loop	scaffold12 size2544725	1243626	1243708	-
	osa-MIR817 MI0005246 Oryza sativa miR817 stem-loop	scaffold102 size1007579	7663	7745	+
	osa-MIR817 MI0005246 Oryza sativa miR817 stem-loop	scaffold384 size170491	119399	119481	+
	osa-MIR817 MI0005246 Oryza sativa miR817 stem-loop	scaffold77 size1286606	467383	467462	+
	osa-MIR817 MI0005246 Oryza sativa miR817 stem-loop	scaffold4 size3118411	199671	199742	+
	osa-MIR817 MI0005246 Oryza sativa miR817 stem-loop	scaffold146 size770585	186876	186958	+
	osa-MIR817 MI0005246 Oryza sativa miR817 stem-loop	scaffold55 size1565624	502506	502588	-
	osa-MIR817 MI0005246 Oryza sativa miR817 stem-loop	scaffold393 size152074	86649	86720	-
	osa-MIR817 MI0005246 Oryza sativa miR817 stem-loop	scaffold33 size1807743	479046	479117	+
	osa-MIR817 MI0005246 Oryza sativa miR817 stem-loop	scaffold243 size440690	178606	178688	+
	osa-MIR817 MI0005246 Oryza sativa miR817 stem-loop	scaffold97 size1044878	11311	11392	+
	osa-MIR817 MI0005246 Oryza sativa miR817 stem-loop	scaffold238 size456123	60930	60999	+
	osa-MIR818a MI0005247 Oryza sativa miR818a stem-loop	scaffold70 size1371066	1280183	1280321	+
	osa-MIR818a MI0005247 Oryza sativa miR818a stem-loop	scaffold13 size2507463	1096642	1096774	+
	osa-MIR818a MI0005247 Oryza sativa miR818a stem-loop	scaffold1 size4944524	4356695	4356828	-
	osa-MIR818a MI0005247 Oryza sativa miR818a stem-loop	scaffold7 size2901135	888378	888499	+
	osa-MIR818a MI0005247 Oryza sativa miR818a stem-loop	scaffold208 size560707	289522	289645	+
	osa-MIR818a MI0005247 Oryza sativa miR818a stem-loop	scaffold14 size2502144	2391481	2391618	+
	osa-MIR818a MI0005247 Oryza sativa miR818a stem-loop	scaffold133 size841675	459547	459685	-
	osa-MIR818a MI0005247 Oryza sativa miR818a stem-loop	scaffold50 size1595818	1285827	1285955	+
	osa-MIR818a MI0005247 Oryza sativa miR818a stem-loop	scaffold542 size21247	2735	2869	+
	osa-MIR818a MI0005247 Oryza sativa miR818a stem-loop	scaffold81 size1225564	153185	153310	-
	osa-MIR818b MI0005248 Oryza sativa miR818b stem-loop	scaffold132 size842965	40155	40263	+
	osa-MIR818b MI0005248 Oryza sativa miR818b stem-loop	scaffold221 size501923	240172	240280	-
	osa-MIR818b MI0005248 Oryza sativa miR818b stem-loop	scaffold103 size997810	502177	502290	+
	osa-MIR818d MI0005250 Oryza sativa miR818d stem-loop	scaffold255 size412110	62373	62487	+
	osa-MIR820a MI0005263 Oryza sativa miR820a stem-loop	scaffold141 size794000	373779	373965	-
	osa-MIR820b MI0005264 Oryza sativa miR820b stem-loop	scaffold238 size456123	151853	152045	+
	osa-MIR820c MI0005265 Oryza sativa miR820c stem-loop	scaffold1 size4944524	1158005	1158195	-
	osa-MIR529b MI0005804 Oryza sativa miR529b stem-loop	scaffold26 size1956077	1715704	1715836	+
	osa-MIR1424 MI0006964 Oryza sativa miR1424 stem-loop	scaffold103 size997810	121131	121431	-
	osa-MIR1432 MI0006972 Oryza sativa miR1432 stem-loop	scaffold23 size2006030	28857	28965	+
	osa-MIR1436 MI0007022 Oryza sativa miR1436 stem-loop	scaffold67 size1398884	999067	999198	-
	osa-MIR1436 MI0007022 Oryza sativa miR1436 stem-loop	scaffold55 size1565624	1246736	1246867	+
	osa-MIR1441 MI0007029 Oryza sativa miR1441 stem-loop	scaffold107 size968202	142147	142318	+
	osa-MIR827 MI0007051 Oryza sativa miR827 stem-loop	scaffold316 size294863	72040	72171	-
	osa-MIR1846d MI0008223 Oryza sativa miR1846d stem-loop	scaffold175 size668098	182089	182204	-
	osa-MIR1847 MI0008224 Oryza sativa miR1847 stem-loop	scaffold33 size1807743	1306485	1306591	-
	osa-MIR1847 MI0008224 Oryza sativa miR1847 stem-loop	scaffold29 size1894598	1380415	1380520	+
	osa-MIR1847 MI0008224 Oryza sativa miR1847 stem-loop	scaffold93 size1114686	1014910	1015016	+
	osa-MIR1852 MI0008229 Oryza sativa miR1852 stem-loop	scaffold1 size4944524	3989628	3989762	-
	osa-MIR1856 MI0008233 Oryza sativa miR1856 stem-loop	scaffold62 size1438097	496678	496826	-
	osa-MIR1856 MI0008233 Oryza sativa miR1856 stem-loop	scaffold121 size906194	374853	375001	+
	osa-MIR1856 MI0008233 Oryza sativa miR1856 stem-loop	scaffold22 size2024712	1929049	1929196	-
	osa-MIR1857 MI0008234 Oryza sativa miR1857 stem-loop	scaffold34 size1798040	1304468	1304577	+
	osa-MIR1858a MI0008240 Oryza sativa miR1858a stem-loop	scaffold179 size655750	199457	199656	-
	osa-MIR1846a MI0008242 Oryza sativa miR1846a stem-loop	scaffold71 size1369617	526808	526901	-
	osa-MIR1846a MI0008242 Oryza sativa miR1846a stem-loop	scaffold290 size334168	15067	15158	-
	osa-MIR1846b MI0008243 Oryza sativa miR1846b stem-loop	scaffold71 size1369617	526811	526901	-
	osa-MIR1859 MI0008244 Oryza sativa miR1859 stem-loop	scaffold68 size1394815	708909	709005	+
	osa-MIR1859 MI0008244 Oryza sativa miR1859 stem-loop	scaffold39 size1755242	146981	147077	-
	osa-MIR1884a MI0008246 Oryza sativa miR1884a stem-loop	scaffold47 size1643287	626731	626903	-
	osa-MIR1884a MI0008246 Oryza sativa miR1884a stem-loop	scaffold13 size2507463	1507087	1507296	+
	osa-MIR1884a MI0008246 Oryza sativa miR1884a stem-loop	scaffold275 size362218	104190	104367	-
	osa-MIR1884a MI0008246 Oryza sativa miR1884a stem-loop	scaffold312 size301939	52456	52632	+
	osa-MIR1884a MI0008246 Oryza sativa miR1884a stem-loop	scaffold108 size967579	565588	565780	+
	osa-MIR1884a MI0008246 Oryza sativa miR1884a stem-loop	scaffold22 size2024712	495991	496166	+
	osa-MIR1884a MI0008246 Oryza sativa miR1884a stem-loop	scaffold55 size1565624	680158	680337	+
	osa-MIR1884a MI0008246 Oryza sativa miR1884a stem-loop	scaffold18 size2265416	940207	940403	-
	osa-MIR1884a MI0008246 Oryza sativa miR1884a stem-loop	scaffold92 size1132221	299441	299644	-
	osa-MIR1884a MI0008246 Oryza sativa miR1884a stem-loop	scaffold130 size852305	257630	257828	+
	osa-MIR1884a MI0008246 Oryza sativa miR1884a stem-loop	scaffold414 size122467	115305	115482	+
	osa-MIR1884a MI0008246 Oryza sativa miR1884a stem-loop	scaffold231 size466630	197864	198039	-
	osa-MIR1884a MI0008246 Oryza sativa miR1884a stem-loop	scaffold1322 size1124	211	390	+
	osa-MIR1862a MI0008261 Oryza sativa miR1862a stem-loop	scaffold314 size298902	277676	277763	-
	osa-MIR1862a MI0008261 Oryza sativa miR1862a stem-loop	scaffold32 size1819784	1005288	1005375	+
	osa-MIR1862a MI0008261 Oryza sativa miR1862a stem-loop	scaffold2 size3555474	379695	379782	-
	osa-MIR1862c MI0008263 Oryza sativa miR1862c stem-loop	scaffold213 size536190	434149	434237	-
	osa-MIR1862c MI0008263 Oryza sativa miR1862c stem-loop	scaffold2 size3555474	379696	379782	+
	osa-MIR1863 MI0008264 Oryza sativa miR1863 stem-loop	scaffold37 size1765949	633479	633861	+
	osa-MIR1864 MI0008265 Oryza sativa miR1864 stem-loop	scaffold418 size118675	13994	14249	+
	osa-MIR1866 MI0008267 Oryza sativa miR1866 stem-loop	scaffold82 size1212193	448391	448475	-
	osa-MIR1867 MI0008268 Oryza sativa miR1867 stem-loop	scaffold20 size2231249	1017745	1017867	-
	osa-MIR1423b MI0008269 Oryza sativa miR1423b stem-loop	scaffold31 size1838410	791956	792092	-
	osa-MIR1869 MI0008272 Oryza sativa miR1869 stem-loop	scaffold38 size1765202	1610103	1610240	+
	osa-MIR1871 MI0008274 Oryza sativa miR1871 stem-loop	scaffold71 size1369617	738929	739063	-
	osa-MIR1872 MI0008275 Oryza sativa miR1872 stem-loop	scaffold115 size942921	789446	789508	+
	osa-MIR1873 MI0008276 Oryza sativa miR1873 stem-loop	scaffold92 size1132221	32612	32808	-
	osa-MIR1874 MI0008277 Oryza sativa miR1874 stem-loop	scaffold17 size2276003	239380	239522	-
	osa-MIR1875 MI0008278 Oryza sativa miR1875 stem-loop	scaffold90 size1142659	854457	854708	-
	osa-MIR1884b MI0008281 Oryza sativa miR1884b stem-loop	scaffold55 size1565624	1261687	1261891	+
	osa-MIR1862e MI0008282 Oryza sativa miR1862e stem-loop	scaffold87 size1164878	318070	318162	-
	osa-MIR1878 MI0008284 Oryza sativa miR1878 stem-loop	scaffold90 size1142659	69305	69404	+
	osa-MIR1880 MI0008286 Oryza sativa miR1880 stem-loop	scaffold291 size328930	69841	69957	-
	osa-MIR1880 MI0008286 Oryza sativa miR1880 stem-loop	scaffold93 size1114686	82853	82957	-
	osa-MIR1880 MI0008286 Oryza sativa miR1880 stem-loop	scaffold5 size2919555	2780565	2780682	-
	osa-MIR1883a MI0008300 Oryza sativa miR1883a stem-loop	scaffold77 size1286606	557212	557324	-
	osa-MIR1883a MI0008300 Oryza sativa miR1883a stem-loop	scaffold86 size1170598	10173	10285	+
	osa-MIR1883b MI0008301 Oryza sativa miR1883b stem-loop	scaffold248 size433235	412612	412747	-
	osa-MIR1317 MI0009714 Oryza sativa miR1317 stem-loop	scaffold93 size1114686	477079	477235	-
	osa-MIR1317 MI0009714 Oryza sativa miR1317 stem-loop	scaffold384 size170491	52211	52365	-
	osa-MIR1317 MI0009714 Oryza sativa miR1317 stem-loop	scaffold18 size2265416	669645	669795	-
	osa-MIR1317 MI0009714 Oryza sativa miR1317 stem-loop	scaffold17 size2276003	578483	578639	+
	osa-MIR1317 MI0009714 Oryza sativa miR1317 stem-loop	scaffold59 size1515073	1292471	1292629	+
	osa-MIR1317 MI0009714 Oryza sativa miR1317 stem-loop	scaffold122 size903525	817571	817727	+
	osa-MIR1317 MI0009714 Oryza sativa miR1317 stem-loop	scaffold223 size493225	78639	78768	-
	osa-MIR1318 MI0009715 Oryza sativa miR1318 stem-loop	scaffold297 size325170	5880	6028	-
	osa-MIR1319 MI0009716 Oryza sativa miR1319 stem-loop	scaffold24 size1989395	956121	956222	+
	osa-MIR1846c MI0010321 Oryza sativa miR1846c stem-loop	scaffold367 size201925	150472	150552	-
	osa-MIR1846c MI0010321 Oryza sativa miR1846c stem-loop	scaffold78 size1260838	797783	797858	-
	osa-MIR1846c MI0010321 Oryza sativa miR1846c stem-loop	scaffold372 size188560	21507	21579	-
	osa-MIR2055 MI0010489 Oryza sativa miR2055 stem-loop	scaffold97 size1044878	686409	686508	+
	osa-MIR1846e MI0010547 Oryza sativa miR1846e stem-loop	scaffold95 size1064124	774179	774247	+
	osa-MIR1846e MI0010547 Oryza sativa miR1846e stem-loop	scaffold536 size22948	4201	4266	-
	osa-MIR1846e MI0010547 Oryza sativa miR1846e stem-loop	scaffold329 size273021	217281	217339	+
	osa-MIR1846e MI0010547 Oryza sativa miR1846e stem-loop	scaffold367 size201925	150475	150530	-
	osa-MIR2091 MI0010551 Oryza sativa miR2091 stem-loop	scaffold249 size428073	26422	26507	+
	osa-MIR2092 MI0010552 Oryza sativa miR2092 stem-loop	scaffold17 size2276003	1822332	1822434	+
	osa-MIR2093 MI0010553 Oryza sativa miR2093 stem-loop	scaffold2 size3555474	1152810	1152867	+
	osa-MIR2095 MI0010555 Oryza sativa miR2095 stem-loop	scaffold211 size546829	253798	253885	-
	osa-MIR2098 MI0010558 Oryza sativa miR2098 stem-loop	scaffold216 size523737	455923	455994	-
	osa-MIR2098 MI0010558 Oryza sativa miR2098 stem-loop	scaffold233 size461005	49384	49445	+
	osa-MIR2098 MI0010558 Oryza sativa miR2098 stem-loop	scaffold187 size638308	371707	371768	-
	osa-MIR2098 MI0010558 Oryza sativa miR2098 stem-loop	scaffold154 size743167	324576	324639	-
	osa-MIR2098 MI0010558 Oryza sativa miR2098 stem-loop	scaffold135 size839045	661931	661992	+
	osa-MIR2098 MI0010558 Oryza sativa miR2098 stem-loop	scaffold140 size796145	347504	347562	+
	osa-MIR2098 MI0010558 Oryza sativa miR2098 stem-loop	scaffold87 size1164878	186262	186321	+
	osa-MIR2098 MI0010558 Oryza sativa miR2098 stem-loop	scaffold125 size874087	714214	714272	+
	osa-MIR2099 MI0010559 Oryza sativa miR2099 stem-loop	scaffold185 size643427	458332	458391	-
	osa-MIR2101 MI0010561 Oryza sativa miR2101 stem-loop	scaffold71 size1369617	821303	821409	-
	osa-MIR396f MI0010563 Oryza sativa miR396f stem-loop	scaffold219 size508317	419587	419762	+
	osa-MIR2103 MI0010564 Oryza sativa miR2103 stem-loop	scaffold202 size587682	106630	106692	+
	osa-MIR2103 MI0010564 Oryza sativa miR2103 stem-loop	scaffold409 size130490	111634	111699	-
	osa-MIR2103 MI0010564 Oryza sativa miR2103 stem-loop	scaffold78 size1260838	65768	65826	-
	osa-MIR2104 MI0010565 Oryza sativa miR2104 stem-loop	scaffold322 size285218	51507	51610	-
	osa-MIR2104 MI0010565 Oryza sativa miR2104 stem-loop	scaffold18 size2265416	1511376	1511476	-
	osa-MIR2105 MI0010566 Oryza sativa miR2105 stem-loop	scaffold1 size4944524	1974090	1974171	-
	osa-MIR2105 MI0010566 Oryza sativa miR2105 stem-loop	scaffold60 size1498295	85824	85905	+
	osa-MIR2105 MI0010566 Oryza sativa miR2105 stem-loop	scaffold39 size1755242	1701620	1701701	+
	osa-MIR2105 MI0010566 Oryza sativa miR2105 stem-loop	scaffold296 size325220	277823	277904	+
	osa-MIR2105 MI0010566 Oryza sativa miR2105 stem-loop	scaffold350 size235459	184237	184320	+
	osa-MIR2121a MI0010709 Oryza sativa miR2121a stem-loop	scaffold124 size878511	45373	45492	+
	osa-MIR2121b MI0010710 Oryza sativa miR2121b stem-loop	scaffold358 size224497	197527	197705	-
	osa-MIR2118a MI0011251 Oryza sativa miR2118a stem-loop	scaffold38 size1765202	1607160	1607342	-
	osa-MIR2118c MI0011253 Oryza sativa miR2118c stem-loop	scaffold38 size1765202	1613217	1613313	-
	osa-MIR2118g MI0011257 Oryza sativa miR2118g stem-loop	scaffold38 size1765202	1617018	1617177	-
	osa-MIR2118j MI0011260 Oryza sativa miR2118j stem-loop	scaffold38 size1765202	1621870	1622040	-
	osa-MIR2118n MI0011264 Oryza sativa miR2118n stem-loop	scaffold83 size1205501	780671	780849	-
	osa-MIR2118n MI0011264 Oryza sativa miR2118n stem-loop	scaffold38 size1765202	1630079	1630257	-
	osa-MIR2118n MI0011264 Oryza sativa miR2118n stem-loop	scaffold221 size501923	398286	398452	+
	osa-MIR2118o MI0011265 Oryza sativa miR2118o stem-loop	scaffold38 size1765202	1629856	1630010	-
	osa-MIR2118o MI0011265 Oryza sativa miR2118o stem-loop	scaffold83 size1205501	780448	780602	-
	osa-MIR2118p MI0011266 Oryza sativa miR2118p stem-loop	scaffold38 size1765202	1610305	1610474	-
	osa-MIR2275a MI0011269 Oryza sativa miR2275a stem-loop	scaffold48 size1630962	291515	291675	+
	osa-MIR2862 MI0013024 Oryza sativa miR2862 stem-loop	scaffold136 size830177	88494	88723	-
	osa-MIR2862 MI0013024 Oryza sativa miR2862 stem-loop	scaffold93 size1114686	979412	979620	+
	osa-MIR2866 MI0013028 Oryza sativa miR2866 stem-loop	scaffold127 size861955	41522	41616	+
	osa-MIR2867 MI0013029 Oryza sativa miR2867 stem-loop	scaffold33 size1807743	375472	375572	+
	osa-MIR2905 MI0013034 Oryza sativa miR2905 stem-loop	scaffold165 size706542	182822	182894	+
	osa-MIR2905 MI0013034 Oryza sativa miR2905 stem-loop	scaffold24 size1989395	1908354	1908431	-
	osa-MIR2871a MI0013035 Oryza sativa miR2871a stem-loop	scaffold13 size2507463	2261155	2261277	+
	osa-MIR2871b MI0013036 Oryza sativa miR2871b stem-loop	scaffold13 size2507463	2261143	2261283	+
	osa-MIR2871b MI0013036 Oryza sativa miR2871b stem-loop	scaffold241 size447826	322957	323095	+
	osa-MIR2873 MI0013038 Oryza sativa miR2873 stem-loop	scaffold13 size2507463	616586	616687	-
	osa-MIR2876 MI0013041 Oryza sativa miR2876 stem-loop	scaffold142 size793562	27940	28120	-
	osa-MIR2877 MI0013042 Oryza sativa miR2877 stem-loop	scaffold97 size1044878	1012488	1012848	-
	osa-MIR2878 MI0013043 Oryza sativa miR2878 stem-loop	scaffold37 size1765949	160024	160120	-
	osa-MIR2878 MI0013043 Oryza sativa miR2878 stem-loop	scaffold59 size1515073	1026455	1026551	+
	osa-MIR396i MI0013049 Oryza sativa miR396i stem-loop	scaffold195 size600749	382272	382392	+
	osa-MIR1863b MI0013050 Oryza sativa miR1863b stem-loop	scaffold135 size839045	275600	275957	+
	osa-MIR2907b MI0013248 Oryza sativa miR2907b stem-loop	scaffold324 size282369	177081	177139	+
	osa-MIR2907b MI0013248 Oryza sativa miR2907b stem-loop	scaffold196 size600125	464191	464248	+
	osa-MIR2907d MI0013250 Oryza sativa miR2907d stem-loop	scaffold187 size638308	133383	133437	-
	osa-MIR2907d MI0013250 Oryza sativa miR2907d stem-loop	scaffold324 size282369	177082	177138	+
	osa-MIR2922 MI0013264 Oryza sativa miR2922 stem-loop	scaffold58 size1537158	482633	482772	-
	osa-MIR2923 MI0013265 Oryza sativa miR2923 stem-loop	scaffold60 size1498295	408865	409015	-
	osa-MIR2925 MI0013267 Oryza sativa miR2925 stem-loop	scaffold57 size1552540	31813	31932	+
	osa-MIR2928 MI0013270 Oryza sativa miR2928 stem-loop	scaffold20 size2231249	88768	88927	+
	osa-MIR2931 MI0013273 Oryza sativa miR2931 stem-loop	scaffold25 size1966844	901982	902110	+
	osa-MIR2931 MI0013273 Oryza sativa miR2931 stem-loop	scaffold123 size880747	36570	36698	-
	osa-MIR2932 MI0013274 Oryza sativa miR2932 stem-loop	scaffold212 size539781	508926	509065	-
	osa-MIR2932 MI0013274 Oryza sativa miR2932 stem-loop	scaffold255 size412110	291035	291174	-
	osa-MIR2932 MI0013274 Oryza sativa miR2932 stem-loop	scaffold367 size201925	168697	168836	+
	osa-MIR2932 MI0013274 Oryza sativa miR2932 stem-loop	scaffold32 size1819784	1653858	1653997	-
	osa-MIR2932 MI0013274 Oryza sativa miR2932 stem-loop	scaffold13 size2507463	2297563	2297700	-
	osa-MIR2932 MI0013274 Oryza sativa miR2932 stem-loop	scaffold74 size1335742	74481	74620	+
	osa-MIR2932 MI0013274 Oryza sativa miR2932 stem-loop	scaffold161 size714419	466882	467021	+
	osa-MIR2932 MI0013274 Oryza sativa miR2932 stem-loop	scaffold30 size1848014	1801899	1802033	-
	osa-MIR2932 MI0013274 Oryza sativa miR2932 stem-loop	scaffold72 size1351869	943599	943737	-
	osa-MIR2932 MI0013274 Oryza sativa miR2932 stem-loop	scaffold34 size1798040	121367	121500	+
	osa-MIR1862f MI0017248 Oryza sativa miR1862f stem-loop	scaffold159 size715421	457486	457562	-
	osa-MIR3979 MI0017251 Oryza sativa miR3979 stem-loop	scaffold117 size932790	816888	816998	-
	osa-MIR2873b MI0017257 Oryza sativa miR2873b stem-loop	scaffold79 size1247183	679060	679204	-
	osa-MIR2873b MI0017257 Oryza sativa miR2873b stem-loop	scaffold157 size724843	403111	403253	+
	osa-MIR2873b MI0017257 Oryza sativa miR2873b stem-loop	scaffold8 size2839000	2342505	2342667	-
	osa-MIR2873b MI0017257 Oryza sativa miR2873b stem-loop	scaffold485 size47121	10925	11085	-
	osa-MIR2873b MI0017257 Oryza sativa miR2873b stem-loop	scaffold164 size707126	209823	209984	-
	osa-MIR2873b MI0017257 Oryza sativa miR2873b stem-loop	scaffold26 size1956077	13894	14054	+
	osa-MIR2873b MI0017257 Oryza sativa miR2873b stem-loop	scaffold18 size2265416	897269	897431	+
	osa-MIR2873b MI0017257 Oryza sativa miR2873b stem-loop	scaffold332 size270495	55937	56098	+
	osa-MIR2873b MI0017257 Oryza sativa miR2873b stem-loop	scaffold97 size1044878	363381	363530	+
	osa-MIR2873b MI0017257 Oryza sativa miR2873b stem-loop	scaffold1 size4944524	2002555	2002714	-
	osa-MIR2873b MI0017257 Oryza sativa miR2873b stem-loop	scaffold34 size1798040	318324	318459	-
	osa-MIR2873b MI0017257 Oryza sativa miR2873b stem-loop	scaffold86 size1170598	53444	53576	-
	osa-MIR5076 MI0017955 Oryza sativa miR5076 stem-loop	scaffold287 size338578	286053	286281	+
	osa-MIR5078 MI0017966 Oryza sativa miR5078 stem-loop	scaffold59 size1515073	560086	560513	+
	osa-MIR5080 MI0017970 Oryza sativa miR5080 stem-loop	scaffold121 size906194	573638	573726	-
	osa-MIR5080 MI0017970 Oryza sativa miR5080 stem-loop	scaffold139 size814454	75103	75191	-
	osa-MIR5080 MI0017970 Oryza sativa miR5080 stem-loop	scaffold21 size2206666	1945655	1945743	-
	osa-MIR5080 MI0017970 Oryza sativa miR5080 stem-loop	scaffold318 size290588	107757	107845	+
	osa-MIR5080 MI0017970 Oryza sativa miR5080 stem-loop	scaffold81 size1225564	773363	773451	+
	osa-MIR5080 MI0017970 Oryza sativa miR5080 stem-loop	scaffold147 size769888	602415	602494	+
	osa-MIR5143 MI0018055 Oryza sativa miR5143 stem-loop	scaffold159 size715421	651302	651510	-
	osa-MIR5146 MI0018058 Oryza sativa miR5146 stem-loop	scaffold180 size651726	331384	331467	+
	osa-MIR5147 MI0018059 Oryza sativa miR5147 stem-loop	scaffold91 size1141092	813457	813821	+
	osa-MIR2863c MI0018060 Oryza sativa miR2863c stem-loop	scaffold92 size1132221	701086	701198	+
	osa-MIR5151 MI0018066 Oryza sativa miR5151 stem-loop	scaffold332 size270495	137270	137418	-
	osa-MIR5158 MI0018074 Oryza sativa miR5158 stem-loop	scaffold50 size1595818	614890	615148	+
	osa-MIR5162 MI0018078 Oryza sativa miR5162 stem-loop	scaffold8 size2839000	330055	330227	-
	osa-MIR5337 MI0018519 Oryza sativa miR5337 stem-loop	scaffold341 size253501	43085	43324	-
	osa-MIR5484 MI0019002 Oryza sativa miR5484 stem-loop	scaffold118 size918018	760061	760336	+
	osa-MIR5485 MI0019003 Oryza sativa miR5485 stem-loop	scaffold130 size852305	336757	336874	+
	osa-MIR5486 MI0019004 Oryza sativa miR5486 stem-loop	scaffold4 size3118411	2492516	2492602	-
	osa-MIR5489 MI0019007 Oryza sativa miR5489 stem-loop	scaffold178 size658378	654324	654607	+
	osa-MIR5490 MI0019008 Oryza sativa miR5490 stem-loop	scaffold27 size1919797	1128330	1128442	+
	osa-MIR5491 MI0019009 Oryza sativa miR5491 stem-loop	scaffold12 size2544725	1077012	1077126	-
	osa-MIR5492 MI0019010 Oryza sativa miR5492 stem-loop	scaffold55 size1565624	284507	284676	+
	osa-MIR5497 MI0019015 Oryza sativa miR5497 stem-loop	scaffold232 size465926	74805	74942	+
	osa-MIR5498 MI0019016 Oryza sativa miR5498 stem-loop	scaffold318 size290588	108287	108431	-
	osa-MIR5498 MI0019016 Oryza sativa miR5498 stem-loop	scaffold147 size769888	602927	603051	-
	osa-MIR5498 MI0019016 Oryza sativa miR5498 stem-loop	scaffold121 size906194	573078	573200	+
	osa-MIR5503 MI0019021 Oryza sativa miR5503 stem-loop	scaffold232 size465926	359232	359470	+
	osa-MIR5504 MI0019022 Oryza sativa miR5504 stem-loop	scaffold355 size227922	204988	205070	-
	osa-MIR5510 MI0019028 Oryza sativa miR5510 stem-loop	scaffold249 size428073	253765	253889	+
	osa-MIR5511 MI0019029 Oryza sativa miR5511 stem-loop	scaffold10 size2661967	17790	17919	+
	osa-MIR2275c MI0019032 Oryza sativa miR2275c stem-loop	scaffold5 size2919555	939995	940099	-
	osa-MIR5516 MI0019035 Oryza sativa miR5516 stem-loop	scaffold59 size1515073	1089333	1089427	+
	osa-MIR5519 MI0019038 Oryza sativa miR5519 stem-loop	scaffold4 size3118411	2334007	2334076	+
	osa-MIR5520 MI0019039 Oryza sativa miR5520 stem-loop	scaffold141 size794000	89199	89527	-
	osa-MIR5521 MI0019040 Oryza sativa miR5521 stem-loop	scaffold265 size386255	306121	306301	+
	osa-MIR5523 MI0019042 Oryza sativa miR5523 stem-loop	scaffold342 size250624	163310	163389	+
	osa-MIR2275d MI0019043 Oryza sativa miR2275d stem-loop	scaffold106 size981616	181341	181467	-
	osa-MIR5524 MI0019044 Oryza sativa miR5524 stem-loop	scaffold18 size2265416	1789766	1790053	+
	osa-MIR5524 MI0019044 Oryza sativa miR5524 stem-loop	scaffold39 size1755242	1233545	1233831	+
	osa-MIR5524 MI0019044 Oryza sativa miR5524 stem-loop	scaffold5 size2919555	2612946	2613231	-
	osa-MIR5525 MI0019045 Oryza sativa miR5525 stem-loop	scaffold65 size1412135	56225	56404	-
	osa-MIR5525 MI0019045 Oryza sativa miR5525 stem-loop	scaffold164 size707126	7144	7323	+
	osa-MIR5528 MI0019048 Oryza sativa miR5528 stem-loop	scaffold54 size1579985	56777	56844	+
	osa-MIR5534a MI0019054 Oryza sativa miR5534a stem-loop	scaffold23 size2006030	1626838	1626939	+
	osa-MIR5534b MI0019055 Oryza sativa miR5534b stem-loop	scaffold23 size2006030	1626855	1626939	+
	osa-MIR5537 MI0019058 Oryza sativa miR5537 stem-loop	scaffold166 size701911	587095	587221	-
	osa-MIR5537 MI0019058 Oryza sativa miR5537 stem-loop	scaffold1 size4944524	3413952	3414059	-
	osa-MIR5537 MI0019058 Oryza sativa miR5537 stem-loop	scaffold20 size2231249	1496464	1496569	+
	osa-MIR5537 MI0019058 Oryza sativa miR5537 stem-loop	scaffold109 size964081	465976	466081	-
	osa-MIR5537 MI0019058 Oryza sativa miR5537 stem-loop	scaffold365 size211911	165461	165567	+
	osa-MIR5537 MI0019058 Oryza sativa miR5537 stem-loop	scaffold23 size2006030	1890690	1890800	-
	osa-MIR5537 MI0019058 Oryza sativa miR5537 stem-loop	scaffold366 size209346	181951	182054	-
	osa-MIR5539 MI0019060 Oryza sativa miR5539 stem-loop	scaffold440 size90025	56246	56321	+
	osa-MIR5539 MI0019060 Oryza sativa miR5539 stem-loop	scaffold99 size1019611	4958	5033	+
	osa-MIR5539 MI0019060 Oryza sativa miR5539 stem-loop	scaffold58 size1537158	1123473	1123537	+
	osa-MIR5539 MI0019060 Oryza sativa miR5539 stem-loop	scaffold195 size600749	13018	13079	-
	osa-MIR5539 MI0019060 Oryza sativa miR5539 stem-loop	scaffold65 size1412135	323338	323399	-
	bdi-MIR5056 MI0017945 Brachypodium distachyon miR5056 stem-loop	scaffold336 size261510	97457	97597	-

## Sheet: S20
Supplementary Table 20. Gene Ontology (GO) and PFAM functional enrichment analysis of the O. rufipogon-specific gene families.
GO accession	Description	#Gene	#Background	P-value	FDR
GO:0006310	DNA recombination	10	29	1.5e-13	1.79e-11
GO:0015074	DNA integration	9	26	2.46e-12	1.47e-10
GO:0004872	receptor activity	6	16	7.19e-09	2.85e-07
GO:0003677	DNA binding	32	1125	1.23e-07	3.65e-06
GO:0009289	pilus	3	4	4e-06	9.51e-05
GO:0009405	pathogenesis	3	5	9.92e-06	0.000197
GO:0005215	transporter activity	14	345	1.18e-05	0.000201
GO:0006810	transport	18	568	2.01e-05	0.000299
GO:0003899	DNA-directed RNA polymerase activity	6	71	8.1e-05	0.00107
GO:0000150	recombinase activity	2	2	0.000101	0.0012
GO:0007155	cell adhesion	3	11	0.000156	0.00169
GO:0008745	N-acetylmuramoyl-L-alanine amidase activity	2	3	0.000301	0.00238
GO:0017153	sodium:dicarboxylate symporter activity	2	3	0.000301	0.00238
GO:0006835	dicarboxylic acid transport	2	3	0.000301	0.00238
GO:0009253	peptidoglycan catabolic process	2	3	0.000301	0.00238
GO:0006352	DNA-dependent transcription, initiation	4	36	0.000458	0.0034
GO:0008658	penicillin binding	2	4	0.000597	0.00355
GO:0030488	tRNA methylation	2	4	0.000597	0.00355
GO:0016429	tRNA (adenine-N1-)-methyltransferase activity	2	4	0.000597	0.00355
GO:0031515	tRNA (m1A) methyltransferase complex	2	4	0.000597	0.00355
GO:0019867	outer membrane	3	18	0.000734	0.00416
GO:0016020	membrane	28	1465	0.000864	0.00468
GO:0004455	ketol-acid reductoisomerase activity	2	6	0.00147	0.00674
GO:0003713	transcription coactivator activity	2	6	0.00147	0.00674
GO:0004803	transposase activity	2	6	0.00147	0.00674
GO:0006313	transposition, DNA-mediated	2	6	0.00147	0.00674
GO:0006351	transcription, DNA-dependent	7	192	0.0034	0.015
GO:0006452	translational frameshifting	2	10	0.0043	0.0155
GO:0000156	phosphorelay response regulator activity	4	66	0.00443	0.0155
GO:0006189	'de novo' IMP biosynthetic process	2	10	0.0043	0.0155
GO:0016987	sigma factor activity	2	10	0.0043	0.0155
GO:0031012	extracellular matrix	2	10	0.0043	0.0155
GO:0045905	positive regulation of translational termination	2	10	0.0043	0.0155
GO:0045901	positive regulation of translational elongation	2	10	0.0043	0.0155
GO:0004367	glycerol-3-phosphate dehydrogenase [NAD+] activity	2	11	0.00522	0.0178
GO:0000160	phosphorelay signal transduction system	4	72	0.00603	0.0195
GO:0016780	phosphotransferase activity, for other substituted phosphate groups	2	12	0.00623	0.0195
GO:0008652	cellular amino acid biosynthetic process	2	12	0.00623	0.0195
GO:0015171	amino acid transmembrane transporter activity	3	38	0.00655	0.02
GO:0043022	ribosome binding	2	13	0.00731	0.0218
GO:0016705	oxidoreductase activity, acting on paired donors, with incorporation or reduction of molecular oxygen	13	601	0.00821	0.0238
GO:0015969	guanosine tetraphosphate metabolic process	2	14	0.00847	0.024
GO:0016161	beta-amylase activity	2	15	0.00971	0.0263
GO:0000272	polysaccharide catabolic process	2	15	0.00971	0.0263
GO:0003697	single-stranded DNA binding	2	16	0.011	0.0287
GO:0003333	amino acid transmembrane transport	3	46	0.0111	0.0287
GO:0008131	primary amine oxidase activity	2	17	0.0124	0.0308
GO:0009308	amine metabolic process	2	17	0.0124	0.0308
GO:0005544	calcium-dependent phospholipid binding	2	19	0.0154	0.0374
GO:0016887	ATPase activity	8	319	0.0159	0.0378
GO:0008654	phospholipid biosynthetic process	2	20	0.017	0.0397
GO:0005506	iron ion binding	13	666	0.0179	0.041
GO:0019843	rRNA binding	2	22	0.0204	0.0458
GO:0003964	RNA-directed DNA polymerase activity	3	61	0.0236	0.0511
GO:0006278	RNA-dependent DNA replication	3	61	0.0236	0.0511
GO:0008233	peptidase activity	2	25	0.026	0.0552
GO:0003746	translation elongation factor activity	2	28	0.0321	0.0659
GO:0000155	phosphorelay sensor kinase activity	2	28	0.0321	0.0659
GO:0006284	base-excision repair	2	30	0.0365	0.0723
GO:0008299	isoprenoid biosynthetic process	2	30	0.0365	0.0723
GO:0015297	antiporter activity	3	79	0.0455	0.0834
GO:0048038	quinone binding	2	33	0.0434	0.0834
GO:0006855	drug transmembrane transport	3	79	0.0455	0.0834
GO:0015238	drug transmembrane transporter activity	3	79	0.0455	0.0834
GO:0016747	transferase activity, transferring acyl groups other than amino-acyl groups	6	255	0.0448	0.0834
GO:0020037	heme binding	14	847	0.0483	0.0872
PFAM accession	Description	#Gene	#Background	P-value	FDR
PF00589	Phage integrase family	8	8	3.33e-16	5.93e-14
PF00593	TonB dependent receptor	6	12	2.21e-09	1.96e-07
PF00873	AcrB/AcrD/AcrF family	5	7	4.5e-09	2.67e-07
PF13966	zinc-binding in reverse transcriptase	9	72	1.73e-07	7.71e-06
PF07715	TonB-dependent Receptor Plug Domain	4	6	2.76e-07	9.83e-06
PF10536	Plant mobile domain	12	161	5.1e-07	1.51e-05
PF07603	Protein of unknown function (DUF1566)	3	3	1.61e-06	2.39e-05
PF03895	YadA-like C-terminal region	3	3	1.61e-06	2.39e-05
PF11741	AMIN domain	3	3	1.61e-06	2.39e-05
PF02899	Phage integrase, N-terminal SAM-like domain	3	3	1.61e-06	2.39e-05
PF12700	HlyD family secretion protein	3	3	1.61e-06	2.39e-05
PF00114	Pilin (bacterial filament)	3	3	1.61e-06	2.39e-05
PF03140	Plant protein of unknown function	10	135	4.81e-06	6.58e-05
PF04561	RNA polymerase Rpb2, domain 2	4	11	5.8e-06	7.1e-05
PF05658	Head domain of trimeric autotransporter adhesin	3	4	6.38e-06	7.1e-05
PF05662	Coiled stalk of trimeric autotransporter adhesin	3	4	6.38e-06	7.1e-05
PF13361	UvrD-like helicase C-terminal domain	3	5	1.58e-05	0.000156
PF13016	Cys-rich Gliadin N-terminal	4	16	3.05e-05	0.000279
PF00580	UvrD/REP helicase N-terminal domain	3	6	3.13e-05	0.000279
PF01357	Pollen allergen	7	87	7.65e-05	0.000583
PF15140	Domain of unknown function (DUF4573)	2	2	0.000138	0.000583
PF06594	Haemolysin-type calcium binding protein related domain	2	2	0.000138	0.000583
PF00877	NlpC/P60 family	2	2	0.000138	0.000583
PF13291	ACT domain	2	2	0.000138	0.000583
PF00486	Transcriptional regulatory protein, C terminal	2	2	0.000138	0.000583
PF13356	Domain of unknown function (DUF4102)	2	2	0.000138	0.000583
PF00309	Sigma-54 factor, Activator interacting domain (AID)	2	2	0.000138	0.000583
PF05157	Type II secretion system (T2SS), protein E, N-terminal domain	2	2	0.000138	0.000583
PF05860	haemagglutination activity domain	2	2	0.000138	0.000583
PF04965	Gene 25-like lysozyme	2	2	0.000138	0.000583
PF01520	N-acetylmuramoyl-L-alanine amidase	2	2	0.000138	0.000583
PF13018	Extended Signal Peptide of Type V secretion system	2	2	0.000138	0.000583
PF00437	Type II/IV secretion system protein	2	2	0.000138	0.000583
PF12684	PDDEXK-like domain of unknown function (DUF3799)	2	2	0.000138	0.000583
PF05594	Haemagluttinin repeat	2	2	0.000138	0.000583
PF01526	Tn3 transposase DDE domain	2	2	0.000138	0.000583
PF05567	Neisseria PilC beta-propeller domain	2	2	0.000138	0.000583
PF03180	NLPA lipoprotein	2	2	0.000138	0.000583
PF13156	Restriction endonuclease	2	2	0.000138	0.000583
PF00239	Resolvase, N terminal domain	2	2	0.000138	0.000583
PF06995	Phage P2 GpU	2	2	0.000138	0.000583
PF03108	MuDR family transposase	8	146	0.000349	0.00133
PF00633	Helix-hairpin-helix motif	2	3	0.00041	0.00133
PF01464	Transglycosylase SLT domain	2	3	0.00041	0.00133
PF00563	EAL domain	2	3	0.00041	0.00133
PF04984	Phage tail sheath protein	2	3	0.00041	0.00133
PF00375	Sodium:dicarboxylate symporter family	2	3	0.00041	0.00133
PF04865	Baseplate J-like protein	2	3	0.00041	0.00133
PF00905	Penicillin binding protein transpeptidase domain	2	3	0.00041	0.00133
PF14815	NUDIX domain	2	3	0.00041	0.00133
PF03968	OstA-like protein	2	3	0.00041	0.00133
PF02291	Transcription initiation factor IID, 31kD subunit	2	3	0.00041	0.00133
PF00912	Transglycosylase	2	3	0.00041	0.00133
PF01551	Peptidase family M23	2	3	0.00041	0.00133
PF09322	Domain of unknown function (DUF1979)	5	58	0.0006	0.00191
PF12776	Myb/SANT-like DNA-binding domain	5	60	0.000701	0.00219
PF08284	Retroviral aspartyl protease	3	16	0.000804	0.00226
PF02222	ATP-grasp domain	2	4	0.000813	0.00226
PF08704	tRNA methyltransferase complex GCD14 subunit	2	4	0.000813	0.00226
PF02229	Transcriptional Coactivator p15 (PC4)	2	4	0.000813	0.00226
PF04717	Type VI secretion system, phage-baseplate injector	2	4	0.000813	0.00226
PF05954	Phage late control gene D protein (GPD)	2	4	0.000813	0.00226
PF01381	Helix-turn-helix	2	4	0.000813	0.00226
PF02892	BED zinc finger	5	64	0.000942	0.00258
PF00587	tRNA synthetase class II core domain (G, H, P, S and T)	3	18	0.00115	0.0031
PF13462	Thioredoxin	2	5	0.00134	0.00332
PF01250	Ribosomal protein S6	2	5	0.00134	0.00332
PF14647	FAM91 N-terminus	2	5	0.00134	0.00332
PF02441	Flavoprotein	2	5	0.00134	0.00332
PF13507	CobB/CobQ-like glutamine amidotransferase domain	2	5	0.00134	0.00332
PF07712	Stress up-regulated Nod 19	2	5	0.00134	0.00332
PF07991	Acetohydroxy acid isomeroreductase, NADPH-binding domain	2	6	0.002	0.00475
PF05684	Protein of unknown function (DUF819)	2	6	0.002	0.00475
PF00528	Binding-protein-dependent transport system inner membrane component	2	6	0.002	0.00475
PF14111	Domain of unknown function (DUF4283)	4	50	0.00282	0.00652
PF00012	Hsp70 protein	4	50	0.00282	0.00652
PF01399	PCI domain	3	26	0.00342	0.00781
PF04003	Dip2/Utp12 Family	2	8	0.00368	0.00818
PF06830	Root cap	2	8	0.00368	0.00818
PF13952	Domain of unknown function (DUF4216)	3	27	0.00382	0.00839
PF00436	Single-strand binding protein family	2	9	0.00469	0.00982
PF02824	TGS domain	2	9	0.00469	0.00982
PF00561	alpha/beta hydrolase fold	2	9	0.00469	0.00982
PF04851	Type III restriction enzyme, res subunit	2	9	0.00469	0.00982
PF08711	TFIIS helical bundle-like domain	3	31	0.00566	0.0111
PF12546	Blue/Ultraviolet sensing protein C terminal	2	10	0.00582	0.0111
PF01027	Inhibitor of apoptosis-promoting Bax1	2	10	0.00582	0.0111
PF01287	Eukaryotic elongation factor 5A hypusine, DNA-binding OB fold	2	10	0.00582	0.0111
PF00413	Matrixin	2	10	0.00582	0.0111
PF04563	RNA polymerase beta subunit	2	10	0.00582	0.0111
PF00731	AIR carboxylase	2	10	0.00582	0.0111
PF08766	DEK C terminal domain	2	10	0.00582	0.0111
PF07479	NAD-dependent glycerol-3-phosphate dehydrogenase C-terminus	2	11	0.00706	0.0129
PF04389	Peptidase family M28	2	11	0.00706	0.0129
PF04127	DNA / pantothenate metabolism flavoprotein	2	11	0.00706	0.0129
PF02784	Pyridoxal-dependent decarboxylase, pyridoxal binding domain	2	11	0.00706	0.0129
PF00072	Response regulator receiver domain	4	66	0.00762	0.0138
PF01066	CDP-alcohol phosphatidyltransferase	2	12	0.0084	0.015
PF00278	Pyridoxal-dependent decarboxylase, C-terminal sheet domain	2	12	0.0084	0.015
PF05691	Raffinose synthase or seed imbibition protein Sip1	2	13	0.00985	0.0174
PF13520	Amino acid permease	3	38	0.01	0.0175
PF00730	HhH-GPD superfamily base excision DNA repair protein	2	14	0.0114	0.0193
PF04607	Region found in RelA / SpoT proteins	2	14	0.0114	0.0193
PF01179	Copper amine oxidase, enzyme domain	2	14	0.0114	0.0193
PF03004	Plant transposase (Ptta/En/Spm family)	3	40	0.0115	0.0193
PF01373	Glycosyl hydrolase family 14	2	15	0.0131	0.0217
PF13960	Domain of unknown function (DUF4218)	2	17	0.0167	0.0274
PF12697	Alpha/beta hydrolase family	5	126	0.0168	0.0274
PF00191	Annexin	2	19	0.0206	0.0334
PF04937	Protein of unknown function (DUF 659)	2	20	0.0227	0.0365
PF00240	Ubiquitin family	4	92	0.0233	0.0371
PF00067	Cytochrome P450	13	595	0.0249	0.0386
PF00574	Clp protease	2	21	0.0249	0.0386
PF00544	Pectate lyase	2	21	0.0249	0.0386
PF02458	Transferase family	6	190	0.0253	0.0388
PF00348	Polyprenyl synthetase	2	22	0.0272	0.0414
PF00150	Cellulase (glycosyl hydrolase family 5)	2	23	0.0296	0.0439
PF05368	NmrA-like family	2	23	0.0296	0.0439
PF14392	Zinc knuckle	2	23	0.0296	0.0439
PF00005	ABC transporter	8	314	0.0331	0.0487
PF00078	Reverse transcriptase (RNA-dependent DNA polymerase)	3	61	0.0351	0.0512
PF00512	His Kinase A (phospho-acceptor) domain	2	26	0.0371	0.0533
PF13178	Protein of unknown function (DUF4005)	2	26	0.0371	0.0533
PF03109	ABC1 family	2	27	0.0398	0.0562
PF03634	TCP family transcription factor	2	27	0.0398	0.0562
PF14291	Domain of unknown function (DUF4371)	2	28	0.0425	0.0596
PF14214	Helitron helicase-like domain at N-terminus	2	29	0.0453	0.0631
PF13410	Glutathione S-transferase, C-terminal domain	2	30	0.0482	0.066
PF11955	Plant organelle RNA recognition domain	2	30	0.0482	0.066

## Sheet: S21
Supplementary Table 21. Gene Ontology (GO) and PFAM functional enrichment of the O. longistatminata-specific gene families.
GO accession	Description	#Gene	#Background	P-value	FDR
GO:0007264	small GTPase mediated signal transduction	2	77	0.0417	0.115
GO:0030598	rRNA N-glycosylase activity	2	27	0.00572	0.0252
GO:0003964	RNA-directed DNA polymerase activity	2	39	0.0117	0.0428
GO:0004096	catalase activity	2	4	0.000104	0.00114
GO:0006855	drug transmembrane transport	2	56	0.0232	0.068
GO:0015238	drug transmembrane transporter activity	2	56	0.0232	0.068
GO:0003993	acid phosphatase activity	2	24	0.00453	0.0249
GO:0004601	peroxidase activity	4	153	0.00394	0.0249
GO:0055114	oxidation-reduction process	15	1370	0.000506	0.00446
GO:0006278	RNA-dependent DNA replication	2	39	0.0117	0.0428
GO:0020037	heme binding	15	540	5.94e-09	2.61e-07
GO:0005506	iron ion binding	9	397	4.22e-05	0.00062
GO:0015297	antiporter activity	2	56	0.0232	0.068
GO:0006979	response to oxidative stress	4	154	0.00404	0.0249
GO:0017148	negative regulation of translation	2	27	0.00572	0.0252
GO:0016705	oxidoreductase activity, acting on paired donors, with incorporation or reduction of molecular oxygen	9	359	1.92e-05	0.000423
PFAM accession	Description	#Gene	#Background	P-value	FDR
PF14111	Domain of unknown function (DUF4283)	2	59	0.0362	0.0513
PF00722	Glycosyl hydrolases family 16	2	27	0.00825	0.0175
PF03055	Retinal pigment epithelial membrane protein	2	15	0.00257	0.00818
PF02792	Mago nashi protein	2	3	7.63e-05	0.000739
PF05920	Homeobox KN domain	2	33	0.0122	0.0239
PF00161	Ribosome inactivating protein	2	27	0.00825	0.0175
PF00078	Reverse transcriptase (RNA-dependent DNA polymerase)	2	39	0.0167	0.0316
PF05368	NmrA-like family	2	20	0.00457	0.0117
PF04885	Stigma-specific protein, Stig1	3	7	4.4e-06	7.48e-05
PF05699	hAT family C-terminal dimerisation region	3	44	0.00145	0.00529
PF13966	zinc-binding in reverse transcriptase	5	109	0.000239	0.00135
PF02298	Plastocyanin-like domain	2	41	0.0184	0.0335
PF00067	Cytochrome P450	9	355	8.69e-05	0.000739
PF08246	Cathepsin propeptide inhibitor domain (I29)	2	44	0.021	0.0357
PF13650	Aspartyl protease	4	11	2.03e-07	5.19e-06
PF04195	Putative gypsy type transposon	2	29	0.00948	0.0193
PF02892	BED zinc finger	2	46	0.0228	0.0376
PF03141	Putative S-adenosyl-L-methionine-dependent methyltransferase	2	48	0.0247	0.0382
PF01554	MatE	2	56	0.0329	0.0479
PF03017	TNP1/EN/SPM transposase	2	4	0.000152	0.00097
PF14392	Zinc knuckle	2	48	0.0247	0.0382
PF00199	Catalase	2	4	0.000152	0.00097
PF13952	Domain of unknown function (DUF4216)	2	8	0.000701	0.00325
PF14214	Helitron helicase-like domain at N-terminus	2	27	0.00825	0.0175
PF03767	HAD superfamily, subfamily IIIB (Acid phosphatase)	2	18	0.0037	0.0105
PF05678	VQ motif	2	14	0.00223	0.00759
PF03016	Exostosin family	2	42	0.0193	0.0339
PF13963	Transposase-associated domain	2	18	0.0037	0.0105
PF05664	Plant family of unknown function (DUF810)	2	8	0.000701	0.00325
PF14363	Domain associated at C-terminal with AAA	2	20	0.00457	0.0117
PF13417	Glutathione S-transferase, N-terminal domain	2	68	0.0468	0.0645
PF02576	Putative ribosome maturation factor RimP	2	3	7.63e-05	0.000739
PF13456	Reverse transcriptase-like	14	119	1.44e-15	7.36e-14
PF00643	B-box zinc finger	2	9	0.000898	0.00352
PF00141	Peroxidase	4	147	0.00676	0.0164
PF00043	Glutathione S-transferase, C-terminal domain	2	55	0.0318	0.0477

## Sheet: S22
Supplementary Table 22. Gene Ontology (GO) and PFAM functional enrichment analysis of gene families expanded in the O. rufipogon genome.
GO accession	Description	#Genes	#Background	P-value	FDR
GO:0048544	recognition of pollen	82	138	0	0
GO:0030246	carbohydrate binding	74	163	0	0
GO:0016705	oxidoreductase activity, acting on paired donors, with incorporation or reduction of molecular oxygen	125	601	0	0
GO:0043531	ADP binding	329	786	0	0
GO:0030247	polysaccharide binding	75	200	0	0
GO:0005506	iron ion binding	125	666	0	0
GO:0004672	protein kinase activity	504	2306	0	0
GO:0005524	ATP binding	416	3072	0	0
GO:0006468	protein phosphorylation	504	2306	0	0
GO:0043086	negative regulation of catalytic activity	32	79	3.33e-16	3.66e-15
GO:0042802	identical protein binding	32	79	3.33e-16	3.66e-15
GO:0020037	heme binding	131	847	1.11e-15	1.12e-14
GO:0022857	transmembrane transporter activity	48	180	4.22e-15	3.93e-14
GO:0004252	serine-type endopeptidase activity	43	150	6.99e-15	6.05e-14
GO:0042546	cell wall biogenesis	18	28	3.24e-14	2.45e-13
GO:0008107	galactoside 2-alpha-L-fucosyltransferase activity	18	28	3.24e-14	2.45e-13
GO:0008610	lipid biosynthetic process	21	39	3.49e-14	2.48e-13
GO:0000148	1,3-beta-D-glucan synthase complex	14	17	9.19e-14	5.56e-13
GO:0006075	(1->3)-beta-D-glucan biosynthetic process	14	17	9.19e-14	5.56e-13
GO:0003843	1,3-beta-D-glucan synthase activity	14	17	9.19e-14	5.56e-13
GO:0005515	protein binding	341	3421	6.75e-09	3.89e-08
GO:0005985	sucrose metabolic process	11	24	4.05e-07	2.23e-06
GO:0006633	fatty acid biosynthetic process	22	91	7e-07	3.68e-06
GO:0019538	protein metabolic process	9	17	1.02e-06	5.14e-06
GO:0016758	transferase activity, transferring hexosyl groups	43	264	1.15e-06	5.59e-06
GO:0005215	transporter activity	50	345	5.4e-06	2.51e-05
GO:0000723	telomere maintenance	11	31	8.41e-06	3.77e-05
GO:0015930	glutamate synthase activity	5	6	1.32e-05	5.71e-05
GO:0005507	copper ion binding	30	175	1.66e-05	6.94e-05
GO:0004484	mRNA guanylyltransferase activity	4	4	3.14e-05	0.000123
GO:0006370	7-methylguanosine mRNA capping	4	4	3.14e-05	0.000123
GO:0003678	DNA helicase activity	11	37	5.59e-05	0.000211
GO:0006537	glutamate biosynthetic process	4	7	0.000914	0.00325
GO:0016638	oxidoreductase activity, acting on the CH-NH2 group of donors	4	7	0.000914	0.00325
GO:0007275	multicellular organismal development	8	29	0.00101	0.00348
GO:0016747	transferase activity, transferring acyl groups other than amino-acyl groups	33	255	0.00151	0.00492
GO:0006438	valyl-tRNA aminoacylation	3	4	0.00159	0.00492
GO:0004832	valine-tRNA ligase activity	3	4	0.00159	0.00492
GO:0008380	RNA splicing	3	4	0.00159	0.00492
GO:0008061	chitin binding	5	14	0.00265	0.00801
GO:0016614	oxidoreductase activity, acting on CH-OH group of donors	6	21	0.00357	0.0105
GO:0055114	oxidation-reduction process	181	2014	0.00525	0.0151
GO:0008324	cation transmembrane transporter activity	8	39	0.00741	0.0208
GO:0004674	protein serine/threonine kinase activity	7	39	0.0242	0.0666
GO:0004568	chitinase activity	5	23	0.0254	0.0667
GO:0006032	chitin catabolic process	5	23	0.0254	0.0667
GO:0046912	transferase activity, transferring acyl groups, acyl groups converted into alkyl on transfer	3	10	0.0338	0.0852
GO:0044262	cellular carbohydrate metabolic process	3	10	0.0338	0.0852
GO:0006508	proteolysis	54	568	0.0423	0.105
PFAM accession	Description	#Gene	#Background	P-value	FDR
PF00931	NB-ARC domain	329	786	0	0
PF13855	Leucine rich repeat	221	573	0	0
PF08263	Leucine rich repeat N-terminal domain	169	435	0	0
PF13516	Leucine Rich repeat	92	216	0	0
PF13947	Wall-associated receptor kinase galacturonan-binding	75	200	0	0
PF00954	S-locus glycoprotein domain	82	138	0	0
PF00069	Protein kinase domain	367	1634	0	0
PF05922	Peptidase inhibitor I9	32	79	0	0
PF08541	3-Oxoacyl-[acyl-carrier-protein (ACP)] synthase III C terminal	21	35	0	0
PF01657	Salt stress response/antifungal	38	125	0	0
PF07645	Calcium-binding EGF domain	30	56	0	0
PF08276	PAN-like domain	89	127	0	0
PF03169	OPT oligopeptide transporter protein	28	44	0	0
PF00854	POT family	46	156	0	0
PF00067	Cytochrome P450	125	595	0	0
PF02225	PA domain	37	90	0	0
PF01453	D-mannose binding lectin	92	176	0	0
PF12799	Leucine Rich repeats (2 copies)	126	284	0	0
PF00560	Leucine Rich Repeat	230	609	0	0
PF00083	Sugar (and other) transporter	48	180	0	0
PF07714	Protein tyrosine kinase	147	705	0	0
PF00139	Legume lectin domain	61	115	0	0
PF00082	Subtilase family	43	95	0	0
PF08392	FAE1/Type III polyketide synthase-like protein	22	43	2.22e-16	1.86e-15
PF03254	Xyloglucan fucosyltransferase	18	28	4.44e-16	3.57e-15
PF08372	Plant phosphoribosyltransferase C-terminal	16	22	1.11e-15	8.58e-15
PF14214	Helitron helicase-like domain at N-terminus	18	29	1.22e-15	8.77e-15
PF00394	Multicopper oxidase	27	71	1.22e-15	8.77e-15
PF07731	Multicopper oxidase	25	62	2.66e-15	1.85e-14
PF02364	1,3-beta-glucan synthase component	14	17	3.33e-15	2.23e-14
PF12819	Carbohydrate-binding protein of the ER	30	100	5.28e-14	3.43e-13
PF07732	Multicopper oxidase	25	74	3.23e-13	2.03e-12
PF02140	Galactose binding lectin domain	12	15	6.46e-13	3.82e-12
PF01301	Glycosyl hydrolases family 35	14	26	2.83e-11	1.63e-10
PF00201	UDP-glucoronosyl and UDP-glucosyl transferase	42	234	9.71e-11	5.42e-10
PF07724	AAA domain (Cdc48 subfamily)	12	22	6.23e-10	3.38e-09
PF13968	Domain of unknown function (DUF4220)	33	173	1.94e-09	1.03e-08
PF11145	Protein of unknown function (DUF2921)	9	13	4.8e-09	2.47e-08
PF10431	C-terminal, D2-small domain, of ClpB protein	11	21	5.82e-09	2.93e-08
PF03514	GRAS domain family	20	75	8e-09	3.92e-08
PF14288	1,3-beta-glucan synthase subunit FKS1, domain-1	9	14	1.27e-08	6.09e-08
PF04578	Protein of unknown function, DUF594	30	163	2.43e-08	1.14e-07
PF00862	Sucrose synthase	11	24	3.49e-08	1.6e-07
PF01490	Transmembrane amino acid transporter protein	22	102	9.63e-08	4.3e-07
PF02861	Clp amino terminal domain, pathogenicity island component	9	17	1.31e-07	5.75e-07
PF03141	Putative S-adenosyl-L-methionine-dependent methyltransferase	15	53	2.49e-07	1.06e-06
PF10551	MULE transposase domain	21	101	3.6e-07	1.51e-06
PF05970	PIF1-like helicase	11	29	3.68e-07	1.51e-06
PF01151	GNS1/SUR4 family	7	12	1.48e-06	5.93e-06
PF00917	MATH domain	20	103	2.11e-06	8.3e-06
PF02386	Cation transport protein	8	18	3.65e-06	1.41e-05
PF00168	C2 domain	22	127	4.83e-06	1.83e-05
PF03859	CG-1 domain	6	10	7.05e-06	2.63e-05
PF15159	Phosphatidylinositol N-acetylglucosaminyltransferase subunit Y	4	4	1.2e-05	4.22e-05
PF03919	mRNA capping enzyme, C-terminal domain	4	4	1.2e-05	4.22e-05
PF01331	mRNA capping enzyme, catalytic domain	4	4	1.2e-05	4.22e-05
PF01833	IPT/TIG domain	5	7	1.34e-05	4.63e-05
PF03108	MuDR family transposase	23	146	1.51e-05	5.15e-05
PF00125	Core histone H2A/H2B/H3/H4	15	72	1.6e-05	5.35e-05
PF08264	Anticodon-binding domain of tRNA	8	23	3.13e-05	0.000103
PF00651	BTB/POZ domain	26	188	4.54e-05	0.000147
PF01645	Conserved region in glutamate synthase	4	5	5.7e-05	0.000176
PF04898	Glutamate synthase central domain	4	5	5.7e-05	0.000176
PF13233	Complex1_LYR-like	4	5	5.7e-05	0.000176
PF00310	Glutamine amidotransferases class-II	5	9	7.25e-05	0.000221
PF02889	Sec63 Brl domain	5	10	0.000138	0.000414
PF08488	Wall-associated kinase	4	6	0.000163	0.000482
PF03145	Seven in absentia protein family	8	29	0.0002	0.000582
PF00133	tRNA synthetases class I (I, L, M and V)	8	31	0.000331	0.000949
PF12662	Complement Clr-like EGF-like	4	7	0.000363	0.00103
PF05199	GMC oxidoreductase	6	18	0.000414	0.00116
PF10458	Valyl tRNA synthetase tRNA binding arm	3	4	0.000778	0.00206
PF01493	GXGXG motif	3	4	0.000778	0.00206
PF02840	Prp18 domain	3	4	0.000778	0.00206
PF01170	Putative RNA methylase family UPF0020	3	4	0.000778	0.00206
PF00187	Chitin recognition protein	5	14	0.000898	0.00234
PF14291	Domain of unknown function (DUF4371)	7	28	0.000958	0.00247
PF11883	Domain of unknown function (DUF3403)	3	5	0.00186	0.00473
PF00534	Glycosyl transferases group 1	10	61	0.0028	0.00704
PF02984	Cyclin, C-terminal domain	8	43	0.00324	0.00804
PF09133	SANTA (SANT Associated)	2	2	0.00346	0.00838
PF00838	Translationally controlled tumour protein	2	2	0.00346	0.00838
PF08799	pre-mRNA processing factor 4 (PRP4) like	3	6	0.00356	0.00841
PF12338	Ribulose-1,5-bisphosphate carboxylase small subunit	3	6	0.00356	0.00841
PF03195	Protein of unknown function DUF260	8	45	0.00434	0.0102
PF14380	Wall-associated receptor kinase C-terminal	6	28	0.00507	0.0117
PF04652	Vta1 like	3	7	0.00595	0.0136
PF04654	Protein of unknown function, DUF599	4	14	0.00743	0.0168
PF00101	Ribulose bisphosphate carboxylase, small chain	3	8	0.00911	0.0203
PF04434	SWIM zinc finger	11	83	0.00929	0.0205
PF11321	Protein of unknown function (DUF3123)	5	23	0.0097	0.021
PF00182	Chitinase class I	5	23	0.0097	0.021
PF14691	Dihydroprymidine dehydrogenase domain II, 4Fe-4S cluster	2	3	0.00998	0.0211
PF12452	Protein of unknown function (DUF3685)	2	3	0.00998	0.0211
PF14303	No apical meristem-associated C-terminal domain	7	45	0.0154	0.0322
PF00285	Citrate synthase, C-terminal domain	3	10	0.0179	0.0367
PF05699	hAT family C-terminal dimerisation region	8	57	0.0179	0.0367
PF01321	Creatinase/Prolidase N-terminal domain	2	4	0.0192	0.0389
PF03936	Terpene synthase family, metal binding domain	9	70	0.0212	0.0426
PF00646	F-box domain	39	475	0.0232	0.0462
PF00134	Cyclin, N-terminal domain	8	61	0.026	0.0513
PF13364	Beta-galactosidase jelly roll domain	2	5	0.0307	0.06
PF00622	SPRY domain	2	6	0.0443	0.0856

## Sheet: S23
Supplementary Table 23. Gene Ontology (GO) and PFAM functional enrichment analysis of gene families expanded in the O. longistatminata genome.
GO accession	Description	#Gene	#Background	P-value	FDR
GO:0048544	recognition of pollen	68	114	0	0
GO:0005515	protein binding	283	2624	0	0
GO:0004970	ionotropic glutamate receptor activity	12	19	9.43e-11	6.34e-10
GO:0004674	protein serine/threonine kinase activity	6	25	0.00346	0.0183
GO:0006281	DNA repair	19	90	1.87e-06	1.07e-05
GO:0030247	polysaccharide binding	73	165	0	0
GO:0004672	protein kinase activity	458	1856	0	0
GO:0043531	ADP binding	301	730	0	0
GO:0004190	aspartic-type endopeptidase activity	6	33	0.0142	0.0657
GO:0005509	calcium ion binding	45	272	1.15e-09	7.11e-09
GO:0003678	DNA helicase activity	19	45	4.51e-12	3.71e-11
GO:0000276	mitochondrial proton-transporting ATP synthase complex, coupling factor F(o)	2	6	0.0481	0.198
GO:0006468	protein phosphorylation	458	1858	0	0
GO:0015078	hydrogen ion transmembrane transporter activity	5	27	0.0228	0.0992
GO:0000723	telomere maintenance	19	40	3.26e-13	3.02e-12
GO:0006915	apoptotic process	2	2	0.00379	0.0187
GO:0005524	ATP binding	332	2318	0	0
GO:0005234	extracellular-glutamate-gated ion channel activity	12	19	9.43e-11	6.34e-10
PFAM accession	Description	#Gene	#Background	P-value	FDR
PF11883	Domain of unknown function (DUF3403)	4	9	0.000641	0.00195
PF10551	MULE transposase domain	21	94	5.94e-09	3.46e-08
PF03108	MuDR family transposase	23	78	2.46e-12	1.65e-11
PF12662	Complement Clr-like EGF-like	5	9	3.31e-05	0.000134
PF04434	SWIM zinc finger	15	74	3.21e-06	1.48e-05
PF05063	MT-A70	5	12	0.000183	0.000664
PF01657	Salt stress response/antifungal	25	91	1.61e-12	1.14e-11
PF03169	OPT oligopeptide transporter protein	9	37	6.66e-05	0.000255
PF07887	Calmodulin binding protein-like	5	38	0.0397	0.0806
PF01247	Ribosomal protein L35Ae	2	4	0.014	0.0318
PF04548	AIG1 family	4	9	0.000641	0.00195
PF00954	S-locus glycoprotein domain	68	114	0	0
PF00069	Protein kinase domain	321	1292	0	0
PF00026	Eukaryotic aspartyl protease	6	13	1.96e-05	8.22e-05
PF07899	Frigida-like protein	3	14	0.0301	0.0629
PF02892	BED zinc finger	7	46	0.00747	0.0189
PF01833	IPT/TIG domain	4	8	0.000371	0.00127
PF12047	Cytosine specific DNA methyltransferase replication foci domain	2	5	0.0226	0.0488
PF01453	D-mannose binding lectin	74	140	0	0
PF07645	Calcium-binding EGF domain	44	70	0	0
PF03478	Protein of unknown function (DUF295)	18	149	0.000482	0.00162
PF14365	Domain of unknown function (DUF4409)	5	28	0.0117	0.0285
PF03489	Saposin-like type B, region 2	5	8	1.53e-05	6.63e-05
PF04578	Protein of unknown function, DUF594	38	124	0	0
PF12819	Carbohydrate-binding protein of the ER	18	80	6.37e-08	3.55e-07
PF05699	hAT family C-terminal dimerisation region	11	44	7.86e-06	3.51e-05
PF00497	Bacterial extracellular solute-binding proteins, family 3	13	24	1.73e-11	1.05e-10
PF07714	Protein tyrosine kinase	142	584	0	0
PF04718	Mitochondrial ATP synthase g subunit	2	4	0.014	0.0318
PF14380	Wall-associated receptor kinase C-terminal	8	28	4.86e-05	0.000192
PF08268	F-box associated domain	4	22	0.0222	0.0487
PF14372	Domain of unknown function (DUF4413)	7	30	0.000569	0.00186
PF00560	Leucine Rich Repeat	232	522	0	0
PF13947	Wall-associated receptor kinase galacturonan-binding	73	165	0	0
PF05184	Saposin-like type B, region 1	6	10	2.74e-06	1.31e-05
PF03140	Plant protein of unknown function	14	97	0.000329	0.00116
PF05093	Cytokine-induced anti-apoptosis inhibitor 1, Fe-S biogenesis	2	2	0.0025	0.00684
PF00931	NB-ARC domain	301	730	0	0
PF08488	Wall-associated kinase	2	4	0.014	0.0318
PF10184	Uncharacterized conserved protein (DUF2358)	2	7	0.0444	0.0888
PF12799	Leucine Rich repeats (2 copies)	112	252	0	0
PF13301	Protein of unknown function (DUF4079)	2	4	0.014	0.0318
PF04450	Peptidase of plants and bacteria	3	9	0.00836	0.0207
PF00134	Cyclin, N-terminal domain	9	49	0.000641	0.00195
PF00935	Ribosomal protein L44	3	5	0.00116	0.00345
PF14543	Xylanase inhibitor N-terminal	8	72	0.0271	0.0575
PF02984	Cyclin, C-terminal domain	9	39	0.000104	0.000386
PF08263	Leucine rich repeat N-terminal domain	138	306	0	0
PF01968	Hydantoinase/oxoprolinase	2	2	0.0025	0.00684
PF05970	PIF1-like helicase	19	38	2.44e-15	1.93e-14
PF03514	GRAS domain family	12	43	8.47e-07	4.36e-06
PF05378	Hydantoinase/oxoprolinase N-terminal region	2	2	0.0025	0.00684
PF10238	E2F-associated phosphoprotein	2	3	0.00725	0.0187
PF03859	CG-1 domain	3	11	0.0152	0.034
PF08276	PAN-like domain	74	97	0	0
PF06884	Protein of unknown function (DUF1264)	2	6	0.0328	0.0676
PF13516	Leucine Rich repeat	87	208	0	0
PF01094	Receptor family ligand binding region	8	16	3.45e-07	1.85e-06
PF11886	Translocase of chloroplast 159/132, membrane anchor domain	5	6	1.79e-06	8.88e-06
PF01419	Jacalin-like lectin domain	8	45	0.00158	0.00462
PF11976	Ubiquitin-2 like Rad60 SUMO-like	3	7	0.00376	0.00987
PF00291	Pyridoxal-phosphate dependent enzyme	6	29	0.00273	0.00731
PF00060	Ligand-gated ion channel	12	19	8.52e-12	5.44e-11
PF13855	Leucine rich repeat	233	508	0	0
PF13968	Domain of unknown function (DUF4220)	37	136	0	0
PF14214	Helitron helicase-like domain at N-terminus	15	27	2.81e-13	2.09e-12
